# Supplementary material for: 1-Eth­oxy­methyl-5-methyl-9-phenyl-6,7,8,9-tetra­hydro-1H-pyrimido[4,5-b][1,4]diazepine-2,4(3H,5H)-dione
Source: Acta Crystallogr Sect E Struct Rep Online. 2012 Apr 18;68(Pt 5):o1396. doi: 10.1107/S1600536812014985 (PMC3344522; doi:10.1107/S1600536812014985)
Supplement: Supplementary file 2 [file e-68-o1396-Isup2.hkl]

# 
# h,k,l, Fc-squared, Fo-squared, sigma(Fo-squared) and status flag 
# 
data_I
_shelx_title ' lg2a in P2(1)/n' 
_shelx_refln_list_code          4 
_shelx_F_calc_maximum      151.42 
_exptl_crystal_F_000       704.00 
_reflns_d_resolution_high  0.7700 
 
loop_ 
 _symmetry_equiv_pos_as_xyz 
 'x, y, z' 
 '-x+1/2, y+1/2, -z+1/2' 
 '-x, -y, -z' 
 'x-1/2, -y-1/2, z-1/2' 
 
_cell_length_a    13.8310 
_cell_length_b     8.9904 
_cell_length_c    14.9776 
_cell_angle_alpha  90.000 
_cell_angle_beta  112.785 
_cell_angle_gamma  90.000 
 
_shelx_F_squared_multiplier     1.000 
 
loop_ 
 _refln_index_h 
 _refln_index_k 
 _refln_index_l 
 _refln_F_squared_calc 
 _refln_F_squared_meas 
 _refln_F_squared_sigma 
 _refln_observed_status 
   2   0   0    10570.14     9978.72    171.48 o 
   4   0   0     1511.79     1588.53     41.14 o 
   6   0   0      989.75      782.52     20.44 o 
   8   0   0      303.38      292.21     14.13 o 
  10   0   0      112.46       84.08     13.05 o 
  12   0   0       32.37       28.31     12.53 o 
  14   0   0        5.04        8.76     20.03 o 
  16   0   0       14.40        6.51     20.29 o 
   1   1   0        5.51        3.46      0.96 o 
   2   1   0     2649.58     2396.80     82.67 o 
   3   1   0     1733.03     1660.81     14.89 o 
   4   1   0       25.84       15.73      2.41 o 
   5   1   0      440.96      473.54     10.36 o 
   6   1   0     1458.69     1724.02     38.18 o 
   7   1   0     1195.02     1183.20     34.51 o 
   8   1   0       22.20       27.83      6.02 o 
   9   1   0        0.60        0.37      5.28 o 
  10   1   0       11.16       18.10      6.56 o 
  11   1   0       40.16       46.11      8.54 o 
  12   1   0        0.79       -0.66      9.48 o 
  13   1   0        7.56        3.77      9.83 o 
  14   1   0        1.84        4.60     10.88 o 
  15   1   0       12.95       21.78     10.79 o 
  16   1   0        1.81        0.84     11.96 o 
   0   2   0    19998.04    20965.53    649.32 o 
   1   2   0        0.18        2.75      1.38 o 
   2   2   0      472.37      535.65     16.33 o 
   3   2   0      883.31      777.54     12.61 o 
   4   2   0       28.37       38.77      8.02 o 
   5   2   0       62.96       55.01      7.53 o 
   6   2   0      606.67      618.52     17.53 o 
   7   2   0      324.10      366.01     17.18 o 
   8   2   0      101.92      105.67      5.90 o 
   9   2   0      374.92      390.21     13.83 o 
  10   2   0       38.10       33.33      7.88 o 
  11   2   0       20.25       16.20      6.52 o 
  12   2   0        0.42        3.68      8.57 o 
  13   2   0        1.65        1.43     13.42 o 
  14   2   0        3.51        5.21     10.91 o 
  15   2   0        0.13       -0.82      9.37 o 
  16   2   0        5.41        2.55     10.00 o 
   1   3   0     2449.27     2226.91     87.93 o 
   2   3   0      448.34      539.98     22.46 o 
   3   3   0      105.66      144.39      4.78 o 
   4   3   0       24.27       36.07      3.67 o 
   5   3   0      302.18      302.60     12.95 o 
   6   3   0       79.46       95.68      7.14 o 
   7   3   0       41.05       42.96      5.53 o 
   8   3   0        2.12        0.01      4.67 o 
   9   3   0      142.75      142.56      7.79 o 
  10   3   0       50.26       39.96      5.18 o 
  11   3   0       11.14       12.89      8.65 o 
  12   3   0      197.48      202.47     11.61 o 
  13   3   0       41.12       37.35     13.19 o 
  14   3   0        2.93        8.63      8.88 o 
  15   3   0        2.69        1.06      9.17 o 
  16   3   0        0.06        0.50     11.27 o 
   0   4   0      433.47      490.76     10.71 o 
   1   4   0       42.84      108.71      6.00 o 
   2   4   0      355.99      379.85      8.77 o 
   3   4   0      647.58      505.64     45.99 o 
   4   4   0      217.68      322.02      4.09 o 
   5   4   0      285.41      273.27     18.42 o 
   6   4   0       70.68       81.66      7.10 o 
   7   4   0        6.36        1.13      7.79 o 
   8   4   0       15.53        8.45      6.55 o 
   9   4   0        1.46        0.51      6.51 o 
  10   4   0        3.91        7.17      7.23 o 
  11   4   0        0.44       -2.86      7.87 o 
  12   4   0       10.67        9.84      6.61 o 
  13   4   0       27.78       22.37      8.31 o 
  14   4   0        1.72       -0.48      8.18 o 
  15   4   0        4.31        1.83      9.20 o 
   1   5   0        0.43        3.80      5.70 o 
   2   5   0      180.99      267.14      7.47 o 
   3   5   0      175.70      268.23     11.53 o 
   4   5   0        3.21        0.80      5.20 o 
   5   5   0        3.23        4.26      9.52 o 
   6   5   0        0.35        6.86      4.85 o 
   7   5   0       86.52       79.25      9.00 o 
   8   5   0        8.27       11.36      4.81 o 
   9   5   0       13.06        5.93      5.91 o 
  10   5   0       28.28       16.17      5.72 o 
  11   5   0        0.44       -3.98      6.86 o 
  12   5   0       19.70       19.11      8.76 o 
  13   5   0        4.49       -0.62      6.90 o 
  14   5   0        7.69        0.54      7.88 o 
   0   6   0      229.48      291.13      9.06 o 
   1   6   0      380.39      423.74     18.57 o 
   2   6   0       51.37       30.29      9.53 o 
   3   6   0      114.48       88.02      6.72 o 
   4   6   0      227.00      200.02     11.46 o 
   5   6   0        9.78        9.15      9.02 o 
   6   6   0       10.54       19.88      9.50 o 
   7   6   0        4.56        2.93      8.60 o 
   8   6   0        0.03        5.18      6.54 o 
   9   6   0        6.29        6.39      5.84 o 
  10   6   0        0.33        6.06      6.94 o 
  11   6   0        2.42       -3.26      8.51 o 
  12   6   0       15.40       19.74      8.83 o 
  13   6   0        6.84        7.59      9.78 o 
  14   6   0        1.55        3.92     11.54 o 
   1   7   0        4.86       -1.14      5.59 o 
   2   7   0       28.92       40.77      8.24 o 
   3   7   0        4.30       -2.88      6.19 o 
   4   7   0        0.24       -0.73      8.84 o 
   5   7   0       54.50      106.26     10.41 o 
   6   7   0       68.96       71.37     12.30 o 
   7   7   0        3.50       -0.18      9.08 o 
   8   7   0        1.97       -0.05     11.61 o 
   9   7   0       12.22       16.71     10.53 o 
  10   7   0        0.47        3.47     11.98 o 
  11   7   0        3.45        4.85     10.76 o 
  12   7   0        2.44        0.21     12.62 o 
  13   7   0        0.00       -1.47     14.25 o 
   0   8   0       50.52       55.33     10.02 o 
   1   8   0       24.35       19.99      8.77 o 
   2   8   0       12.65        9.95      7.43 o 
   3   8   0       18.42       15.45      8.90 o 
   4   8   0       23.33       36.89     15.22 o 
   5   8   0       11.04       24.15      9.85 o 
   6   8   0        2.81        0.91      8.43 o 
   7   8   0       38.73       52.18     16.15 o 
   8   8   0        0.96        4.33     11.50 o 
   9   8   0        7.65        2.17     14.87 o 
  10   8   0       10.13       10.21     12.16 o 
  11   8   0        0.00       -5.30     13.11 o 
  12   8   0        0.47        5.02      9.15 o 
   1   9   0       17.32       29.05      9.52 o 
   2   9   0      102.97      148.61     15.50 o 
   3   9   0       33.32       39.95     10.00 o 
   4   9   0       16.76        4.73     10.98 o 
   5   9   0       10.68       11.32     12.26 o 
   6   9   0        0.76       -5.79     12.33 o 
   7   9   0        8.97        0.33     11.02 o 
   8   9   0        0.44        1.89     12.44 o 
   9   9   0        0.85       -0.61     14.14 o 
  10   9   0        6.18       -4.46     13.17 o 
   0  10   0        7.29       -3.00      9.77 o 
   1  10   0        2.66        1.75     12.02 o 
   2  10   0        2.16        2.25     13.02 o 
   3  10   0       70.74       69.19     12.37 o 
   4  10   0       29.39       34.26     10.95 o 
   5  10   0       27.16       36.10     15.85 o 
   6  10   0        3.85        6.37     10.82 o 
   7  10   0        5.78        7.73     12.79 o 
   8  10   0        0.06        1.80     15.19 o 
   1  11   0       15.25       17.04      9.11 o 
   2  11   0        2.57        0.50     16.03 o 
   3  11   0        0.93        1.50     16.78 o 
   4  11   0        0.00        5.55     13.93 o 
   5  11   0        0.36        0.24     11.90 o 
 -15   0   1        0.17        5.51     13.02 o 
 -13   0   1       31.14       35.57     12.78 o 
 -11   0   1       64.51       56.41     16.05 o 
  -9   0   1      111.02       84.10      7.78 o 
  -7   0   1      134.41      131.99      5.03 o 
  -5   0   1      256.76      412.87     11.90 o 
  -3   0   1      166.30      161.41      3.80 o 
   1   0   1      310.72      167.17     23.14 o 
   3   0   1     4918.12     4703.60    170.60 o 
   5   0   1     1038.42     1193.76     48.35 o 
   7   0   1      476.50      373.92     18.77 o 
   9   0   1        3.50        1.75     10.27 o 
  11   0   1        4.11        2.75     12.27 o 
  13   0   1        6.16        7.01     19.78 o 
  15   0   1        3.59        7.26     23.79 o 
 -16   1   1        1.23        3.53     12.84 o 
 -15   1   1        0.20       -0.71     10.46 o 
 -14   1   1        0.02       -3.78     10.60 o 
 -13   1   1       27.33       11.57      7.77 o 
 -12   1   1        1.68        3.03      7.26 o 
 -11   1   1        2.51        2.42      5.41 o 
 -10   1   1        0.03        0.27      6.60 o 
  -9   1   1      196.47      201.72      8.18 o 
  -8   1   1       12.85        8.75      4.91 o 
  -7   1   1      216.26      173.77      5.70 o 
  -6   1   1      718.54      753.21      9.75 o 
  -5   1   1      181.78      212.05      3.98 o 
  -4   1   1      261.75      245.24      5.35 o 
  -3   1   1     5695.95     5658.78    156.33 o 
  -2   1   1       84.90       52.67      1.87 o 
  -1   1   1     9351.84     8560.43     88.22 o 
   0   1   1     3929.56     3571.22    167.09 o 
   1   1   1     3572.32     3153.26    288.11 o 
   2   1   1     5711.84     5440.37    151.05 o 
   3   1   1      997.72     1065.21     23.27 o 
   4   1   1      184.40      226.36      8.82 o 
   5   1   1      964.43      848.20     35.36 o 
   6   1   1      758.20      792.88     28.57 o 
   7   1   1        8.61        8.16      4.18 o 
   8   1   1       27.54       21.08      5.93 o 
   9   1   1       52.58       62.82      9.66 o 
  10   1   1       23.44       18.07      8.12 o 
  11   1   1        0.03        3.12      6.52 o 
  12   1   1        1.60        6.24      9.83 o 
  13   1   1        9.28       19.17     10.88 o 
  14   1   1        4.83        8.68     13.15 o 
  15   1   1        0.27        0.59     10.94 o 
  16   1   1        1.39        3.20      9.80 o 
 -16   2   1        0.55       -3.46     17.50 o 
 -15   2   1        2.32        7.01     11.69 o 
 -14   2   1        9.75       19.34      8.30 o 
 -13   2   1       84.54      100.00     13.45 o 
 -12   2   1       74.25       79.19     10.48 o 
 -11   2   1       67.14       49.70      7.13 o 
 -10   2   1       17.37       19.59      6.25 o 
  -9   2   1       65.92       58.95      6.85 o 
  -8   2   1      243.91      249.26     19.90 o 
  -7   2   1       38.29       50.42      5.06 o 
  -6   2   1      361.34      390.54     14.27 o 
  -5   2   1      113.00      112.04      5.15 o 
  -4   2   1     1119.70     1007.11     27.63 o 
  -3   2   1     2022.64     2129.43     25.27 o 
  -2   2   1      875.46      786.64     19.47 o 
  -1   2   1     1008.68      944.62     12.02 o 
   0   2   1    10720.06    10947.25    225.86 o 
   1   2   1     1964.11     1756.14     35.02 o 
   2   2   1        1.06        1.49      2.35 o 
   3   2   1      362.73      417.99      4.74 o 
   4   2   1      109.58      136.18      7.95 o 
   5   2   1      503.29      666.30     12.54 o 
   6   2   1        5.22        4.46      4.38 o 
   7   2   1      120.59      139.71      5.88 o 
   8   2   1       14.56       23.44      5.22 o 
   9   2   1        1.22        3.26      5.95 o 
  10   2   1       24.88       20.32      7.94 o 
  11   2   1      115.55      122.76     12.56 o 
  12   2   1        0.01       -1.00      9.44 o 
  13   2   1        9.23        0.50      7.73 o 
  14   2   1        0.03       -6.19      8.59 o 
  15   2   1        0.30       -2.50     18.03 o 
 -16   3   1        2.12       -1.34     10.80 o 
 -15   3   1        6.91       11.03     11.24 o 
 -14   3   1        4.19        1.20      7.94 o 
 -13   3   1        2.03        7.32      9.45 o 
 -12   3   1        3.98        1.07      7.81 o 
 -11   3   1       79.95       80.40     10.16 o 
 -10   3   1       36.28       22.04      5.84 o 
  -9   3   1      288.89      275.13     11.86 o 
  -8   3   1       17.44       22.19      5.14 o 
  -7   3   1        0.29        2.83      4.68 o 
  -6   3   1      569.55      615.42     13.91 o 
  -5   3   1      126.33      217.04      7.12 o 
  -4   3   1        5.45        4.52      3.47 o 
  -3   3   1       21.83       29.41      3.43 o 
  -2   3   1      847.10      949.10     29.84 o 
  -1   3   1        3.58       10.45      2.55 o 
   0   3   1       38.27       12.82      6.03 o 
   1   3   1     1015.32     1118.82     25.44 o 
   2   3   1     2295.01     2181.18     58.71 o 
   3   3   1        5.55        4.03      2.38 o 
   4   3   1      811.82      805.12     12.34 o 
   5   3   1       15.23       21.17      2.93 o 
   6   3   1      475.81      585.88     13.11 o 
   7   3   1       91.06       96.99      7.10 o 
   8   3   1       36.45       30.28      6.11 o 
   9   3   1       37.83       37.20      6.42 o 
  10   3   1       21.99       34.75      7.53 o 
  11   3   1       26.53       36.42      6.76 o 
  12   3   1       17.46       15.90      7.21 o 
  13   3   1       33.46       22.13      9.52 o 
  14   3   1        2.78        2.37      8.91 o 
  15   3   1        8.39       15.64      8.72 o 
 -15   4   1        3.31        5.38      7.79 o 
 -14   4   1        3.04        1.61      9.72 o 
 -13   4   1        1.69       -1.29      9.90 o 
 -12   4   1        0.01       -2.25      7.41 o 
 -11   4   1      112.67       89.50      6.40 o 
 -10   4   1       12.13       13.61      7.61 o 
  -9   4   1       57.69       82.93      9.41 o 
  -8   4   1       53.86       70.97      6.20 o 
  -7   4   1        7.15       23.10      5.05 o 
  -6   4   1      134.62      150.63      8.64 o 
  -5   4   1      161.71      179.00      8.79 o 
  -4   4   1     1017.42     1159.82     23.92 o 
  -3   4   1      556.61      517.01     11.72 o 
  -2   4   1     2688.39     2587.57     24.33 o 
  -1   4   1      783.31      721.95     17.36 o 
   0   4   1      127.74      214.41      8.70 o 
   1   4   1       30.83       31.98      5.60 o 
   2   4   1        3.44        7.18      4.15 o 
   3   4   1      176.94      179.74      4.38 o 
   4   4   1       96.22       77.67      7.40 o 
   5   4   1      505.85      452.23      7.20 o 
   6   4   1      158.22      204.74      5.60 o 
   7   4   1        1.46        0.16      3.73 o 
   8   4   1        0.88        2.04      3.94 o 
   9   4   1        6.24       11.22      4.58 o 
  10   4   1       46.54       52.94      5.41 o 
  11   4   1       63.98       61.37      6.51 o 
  12   4   1       17.62       17.70      7.41 o 
  13   4   1        8.17        7.35      8.29 o 
  14   4   1        0.00        4.52      8.52 o 
  15   4   1        6.14        2.21     12.27 o 
 -15   5   1        3.67        8.98     11.73 o 
 -14   5   1        7.56        1.02     10.35 o 
 -13   5   1        4.55       10.25      7.45 o 
 -12   5   1       75.27       80.94     10.41 o 
 -11   5   1       27.70       34.77     10.11 o 
 -10   5   1       18.40       27.71      9.84 o 
  -9   5   1      114.73       99.66      8.92 o 
  -8   5   1        0.08        1.15      6.06 o 
  -7   5   1       19.81       24.19      4.57 o 
  -6   5   1       18.55       12.05      6.14 o 
  -5   5   1        0.06        1.91      4.31 o 
  -4   5   1      856.34      916.05     12.15 o 
  -3   5   1      107.32      104.19      5.14 o 
  -2   5   1      288.67      278.28      9.28 o 
  -1   5   1       41.57       45.69      7.34 o 
   0   5   1      385.45      307.16     11.90 o 
   1   5   1      540.85      768.01     23.32 o 
   2   5   1        1.30        7.53      5.70 o 
   3   5   1      202.40      148.46      7.91 o 
   4   5   1        0.01        0.46      4.49 o 
   5   5   1      117.40      156.15      9.24 o 
   6   5   1       37.21       32.89      7.23 o 
   7   5   1       25.85       17.43      6.80 o 
   8   5   1       13.06       11.69      6.62 o 
   9   5   1       98.55      109.64     11.16 o 
  10   5   1       13.60        4.65      5.70 o 
  11   5   1        0.00        0.07      7.21 o 
  12   5   1        4.07        6.06      9.59 o 
  13   5   1        6.32        6.66     10.05 o 
  14   5   1        0.01       -0.56     10.15 o 
 -14   6   1        0.11        2.31      8.90 o 
 -13   6   1        0.00       -3.55      7.51 o 
 -12   6   1        0.16       -3.97      7.77 o 
 -11   6   1       69.41       76.45     14.42 o 
 -10   6   1       24.52       17.63      6.46 o 
  -9   6   1      278.74      202.75     10.95 o 
  -8   6   1        0.00       -0.23      6.11 o 
  -7   6   1      150.50      203.47      8.50 o 
  -6   6   1       58.67       43.56      6.46 o 
  -5   6   1      105.24       74.44      6.76 o 
  -4   6   1       64.73       89.35      8.44 o 
  -3   6   1      107.36       56.46      8.40 o 
  -2   6   1       13.46       14.92      5.76 o 
  -1   6   1      166.96      263.68      8.55 o 
   0   6   1       96.10       93.59      9.89 o 
   1   6   1      211.61      232.44      8.02 o 
   2   6   1        0.30       -0.88      5.60 o 
   3   6   1       50.46       49.16      5.74 o 
   4   6   1        8.39        1.39      6.18 o 
   5   6   1      174.02      136.90     16.46 o 
   6   6   1        2.97        6.25      7.23 o 
   7   6   1      336.60      451.77     10.37 o 
   8   6   1       39.88       30.65     14.35 o 
   9   6   1        7.22       -1.28     10.62 o 
  10   6   1        5.67        9.46     10.15 o 
  11   6   1       15.47       18.69      9.59 o 
  12   6   1        7.82        4.40     10.84 o 
  13   6   1        5.75       10.97      9.96 o 
 -13   7   1        1.55       -2.60     11.21 o 
 -12   7   1        4.96        2.35      9.54 o 
 -11   7   1       24.66       27.29      8.22 o 
 -10   7   1       11.54       16.08     12.81 o 
  -9   7   1       35.21       18.64     11.14 o 
  -8   7   1       10.98       12.02     10.65 o 
  -7   7   1       51.74       44.44     11.53 o 
  -6   7   1       42.09       25.76      7.52 o 
  -5   7   1        1.83       10.12      6.61 o 
  -4   7   1        6.92       29.13      7.70 o 
  -3   7   1       35.42       40.06      5.64 o 
  -2   7   1       72.93       85.61      7.75 o 
  -1   7   1        1.11        1.44      8.62 o 
   0   7   1       20.27       30.97      7.24 o 
   1   7   1      121.96       98.05     15.94 o 
   2   7   1       15.41       40.21      6.06 o 
   3   7   1       41.60       51.40      7.34 o 
   4   7   1      300.68      403.74     23.04 o 
   5   7   1       30.37       18.36      7.67 o 
   6   7   1      249.16      231.59     10.86 o 
   7   7   1       20.80       18.79      9.21 o 
   8   7   1       42.59       71.97     12.57 o 
   9   7   1      107.12      110.37     16.45 o 
  10   7   1       41.60       42.11     13.33 o 
  11   7   1        0.19        1.61     11.00 o 
  12   7   1        3.10        6.77     15.86 o 
 -12   8   1        0.48       -1.00     10.60 o 
 -11   8   1        0.71        6.71     12.02 o 
 -10   8   1        0.76       -0.28     12.87 o 
  -9   8   1        1.37       -4.12     12.58 o 
  -8   8   1       15.91       33.07      9.47 o 
  -7   8   1        3.10        4.38      9.80 o 
  -6   8   1        0.59        6.90      8.93 o 
  -5   8   1        6.87       12.64      8.45 o 
  -4   8   1        0.41        2.05      7.59 o 
  -3   8   1      144.67      170.12     16.86 o 
  -2   8   1      134.04      140.34      9.45 o 
  -1   8   1       52.46       62.06     10.72 o 
   0   8   1       50.02       31.58     15.54 o 
   1   8   1        8.16       13.23      8.48 o 
   2   8   1        0.00        2.26      6.81 o 
   3   8   1       69.98       51.06      9.03 o 
   4   8   1       58.89       76.76     10.71 o 
   5   8   1        3.62       -0.79      7.28 o 
   6   8   1        0.21       -1.74      8.73 o 
   7   8   1        0.16       -2.47     11.37 o 
   8   8   1        0.27       -1.76     10.97 o 
   9   8   1        7.28       10.81     13.58 o 
  10   8   1        0.31       -1.17      9.63 o 
  11   8   1        3.39       12.49     17.39 o 
 -10   9   1        0.12        9.57     12.99 o 
  -9   9   1        3.57        0.36     12.33 o 
  -8   9   1        4.75        4.14     13.75 o 
  -7   9   1        0.33        3.16     12.14 o 
  -6   9   1        2.01       -0.77     10.87 o 
  -5   9   1       39.07       61.82     12.04 o 
  -4   9   1        0.68        1.20     11.25 o 
  -3   9   1        8.53        1.50     11.77 o 
  -2   9   1        4.89        6.13     13.10 o 
  -1   9   1        9.53       15.34      9.73 o 
   0   9   1       31.66       41.38      7.45 o 
   1   9   1       42.38       60.41      8.78 o 
   2   9   1        9.24        8.97      9.54 o 
   3   9   1      243.23      178.29     25.14 o 
   4   9   1       30.03       34.95     11.91 o 
   5   9   1       53.66       79.11     13.05 o 
   6   9   1        3.02        1.16     11.18 o 
   7   9   1        0.02       -0.68      9.61 o 
   8   9   1        0.02        1.45     15.12 o 
   9   9   1        1.30       -2.73     14.54 o 
  10   9   1        0.31        5.01     15.70 o 
  -8  10   1        3.15        0.02     16.17 o 
  -7  10   1        2.52        2.62      9.83 o 
  -6  10   1        2.17       -0.68     13.42 o 
  -5  10   1        1.44        3.13     12.75 o 
  -4  10   1        2.04        0.41     12.33 o 
  -3  10   1       24.19       11.30     15.10 o 
  -2  10   1        3.54        0.77      9.12 o 
  -1  10   1        9.50       19.03     10.52 o 
   0  10   1        1.10       -2.25     15.52 o 
   1  10   1        9.02       12.12      8.32 o 
   2  10   1        5.51        1.59      9.72 o 
   3  10   1        1.25        4.66     10.20 o 
   4  10   1       13.47       18.78      9.39 o 
   5  10   1       18.96        9.20     12.75 o 
   6  10   1        5.08       11.12     11.95 o 
   7  10   1        1.36        6.70     11.31 o 
   8  10   1        2.07        0.84     13.72 o 
  -5  11   1        2.39        2.87     11.02 o 
  -4  11   1       20.59        9.75     15.29 o 
  -3  11   1       16.09        5.01     27.80 o 
  -2  11   1       12.97       17.28     20.54 o 
  -1  11   1        1.71        8.65      8.84 o 
   0  11   1        1.54        1.75     14.02 o 
   1  11   1        6.10        4.76     21.53 o 
   2  11   1        6.43        3.26     17.78 o 
   3  11   1       11.52        2.69     11.62 o 
   4  11   1        0.21        1.82     11.27 o 
   5  11   1        3.42        8.85     10.53 o 
 -16   0   2        1.91        0.75     17.28 o 
 -14   0   2        5.03        2.25     10.27 o 
 -12   0   2        6.13        4.26      8.76 o 
 -10   0   2      417.96      484.91     25.77 o 
  -8   0   2      353.94      279.86     14.92 o 
  -6   0   2     2467.42     2861.35     29.93 o 
  -4   0   2     8019.56     7766.27     73.08 o 
  -2   0   2     4609.22     4446.09     81.87 o 
   0   0   2    22927.78    30213.75   1302.76 o 
   2   0   2       34.93       28.10      3.76 o 
   4   0   2      140.21      258.86     19.89 o 
   6   0   2     1499.94     1680.51     73.94 o 
   8   0   2       16.41       43.33     10.27 o 
  10   0   2       53.50       70.43     17.80 o 
  12   0   2       44.18       34.58     11.78 o 
  14   0   2       31.79       46.34     16.03 o 
 -17   1   2        5.18       -0.86     15.46 o 
 -16   1   2        0.12        2.42     11.90 o 
 -15   1   2        3.22        5.69     10.41 o 
 -14   1   2        3.29       -1.36      9.17 o 
 -13   1   2      149.21      157.55     10.79 o 
 -12   1   2       81.78       81.23      7.60 o 
 -11   1   2       48.31       52.68      7.77 o 
 -10   1   2        0.95       -0.36      4.69 o 
  -9   1   2      199.94      216.65      6.25 o 
  -8   1   2       30.69       20.32      4.21 o 
  -7   1   2       30.88       30.65      3.49 o 
  -6   1   2      644.07      448.87      9.09 o 
  -5   1   2      970.96      937.10     10.17 o 
  -4   1   2     7074.39     7024.89     79.56 o 
  -3   1   2    13272.69    12477.98    115.96 o 
  -2   1   2      153.16      143.40      7.35 o 
  -1   1   2        7.54        5.13      3.13 o 
   0   1   2       50.86       48.20      2.13 o 
   1   1   2     5952.94     5824.90    250.18 o 
   2   1   2       85.74       88.20      4.75 o 
   3   1   2       14.36       31.89     10.52 o 
   4   1   2      813.97      989.43      9.82 o 
   5   1   2      130.35       84.09      4.71 o 
   6   1   2     3016.34     3097.41     79.12 o 
   7   1   2       38.31       34.18      5.66 o 
   8   1   2       14.96       20.29      6.35 o 
   9   1   2        6.87        1.42      8.09 o 
  10   1   2        1.56       -1.88      8.85 o 
  11   1   2       39.66       53.10      9.20 o 
  12   1   2       17.31       13.73      9.70 o 
  13   1   2       49.03       38.27      9.80 o 
  14   1   2        3.50       -2.38      8.28 o 
  15   1   2        3.19        3.99     10.41 o 
 -16   2   2        0.84        2.17     11.04 o 
 -15   2   2        0.02        0.47     11.45 o 
 -14   2   2        4.63        8.45      8.46 o 
 -13   2   2       19.59       21.17      9.07 o 
 -12   2   2       87.99       98.67     12.35 o 
 -11   2   2       43.32       55.92      8.04 o 
 -10   2   2        1.94        9.75      6.19 o 
  -9   2   2        9.13        9.11      4.95 o 
  -8   2   2      192.89      235.48      8.33 o 
  -7   2   2        2.15        0.64      3.71 o 
  -6   2   2      435.90      386.75     12.19 o 
  -5   2   2      191.03      209.18      5.45 o 
  -4   2   2       46.33       24.76      2.48 o 
  -3   2   2       18.86       25.51      2.17 o 
  -2   2   2     2825.76     2502.84     47.94 o 
  -1   2   2     2449.88     2276.89    103.85 o 
   0   2   2    16444.18    17711.13    688.25 o 
   1   2   2     7687.98     8838.87    224.38 o 
   2   2   2        6.30        1.25      2.48 o 
   3   2   2     2267.00     2444.15     46.08 o 
   4   2   2      110.10      110.79      4.78 o 
   5   2   2       14.98       20.18      2.65 o 
   6   2   2     1121.43     1255.28     23.74 o 
   7   2   2       84.35      104.23      5.89 o 
   8   2   2       58.91       57.95      4.56 o 
   9   2   2       27.17       20.87      4.80 o 
  10   2   2       12.77        8.62      5.27 o 
  11   2   2        0.37        4.81      6.31 o 
  12   2   2       11.59        5.74      7.15 o 
  13   2   2       30.08       37.03      7.16 o 
  14   2   2        0.57       -0.48      9.20 o 
  15   2   2        0.11        8.12     12.39 o 
 -16   3   2        0.04       -1.69     10.78 o 
 -15   3   2        6.86        2.91      9.90 o 
 -14   3   2       12.67        8.77      9.57 o 
 -13   3   2       56.03       56.75     11.86 o 
 -12   3   2       86.51       79.42      8.16 o 
 -11   3   2       32.40       24.73      7.06 o 
 -10   3   2        3.69        0.51      6.67 o 
  -9   3   2       49.21       71.57      6.72 o 
  -8   3   2       75.49      111.81      7.45 o 
  -7   3   2      467.54      478.30     21.65 o 
  -6   3   2       47.64       72.92      4.17 o 
  -5   3   2      265.41      347.09      6.67 o 
  -4   3   2      151.26      117.35      3.89 o 
  -3   3   2     1140.62      903.69     11.64 o 
  -2   3   2      644.71      610.88      8.49 o 
  -1   3   2        2.57        1.50      3.90 o 
   0   3   2      827.56      740.33     16.48 o 
   1   3   2      531.44      681.67     49.38 o 
   2   3   2       35.32       25.13      3.87 o 
   3   3   2       50.04       29.78      4.34 o 
   4   3   2      206.86      152.66      9.20 o 
   5   3   2      399.01      420.60      9.75 o 
   6   3   2      144.59      159.43      4.61 o 
   7   3   2       64.74       77.24      4.23 o 
   8   3   2        6.39        8.85      4.06 o 
   9   3   2       32.89       34.98      4.82 o 
  10   3   2       30.99       27.68      5.80 o 
  11   3   2       21.67       18.29      6.82 o 
  12   3   2        1.81        5.18      6.85 o 
  13   3   2        2.91        3.49      8.52 o 
  14   3   2        0.52        2.87     10.95 o 
  15   3   2        0.54        2.43      9.87 o 
 -16   4   2        2.76        3.73     10.35 o 
 -15   4   2        0.05       -2.26     13.11 o 
 -14   4   2        1.09        7.52     10.50 o 
 -13   4   2       17.68       26.64      8.95 o 
 -12   4   2       44.26       35.44      9.98 o 
 -11   4   2       36.12       35.86      8.32 o 
 -10   4   2       36.91       50.09     10.15 o 
  -9   4   2       70.76       60.68      7.28 o 
  -8   4   2      114.13      109.04      5.65 o 
  -7   4   2       24.82       36.85      4.57 o 
  -6   4   2       62.95       72.58      5.52 o 
  -5   4   2        8.12        2.40      4.18 o 
  -4   4   2       90.26       76.71      6.57 o 
  -3   4   2      154.48      253.42     10.68 o 
  -2   4   2      761.34      825.52     16.56 o 
  -1   4   2       94.29       75.21      5.15 o 
   0   4   2     2281.16     2429.16    103.87 o 
   1   4   2      200.44      190.39     14.11 o 
   2   4   2      329.29      358.49     11.51 o 
   3   4   2      575.36      722.04     13.85 o 
   4   4   2       67.61       81.55      7.46 o 
   5   4   2        1.88       -2.09      4.34 o 
   6   4   2        1.51        2.14      5.13 o 
   7   4   2        0.24        1.50      5.23 o 
   8   4   2        1.14        0.97      6.21 o 
   9   4   2        3.30        2.92      7.34 o 
  10   4   2       47.83       53.76     14.32 o 
  11   4   2        2.90        1.41      8.02 o 
  12   4   2        7.74        2.78      9.50 o 
  13   4   2        4.66       10.69     10.16 o 
  14   4   2       10.09        9.75     12.23 o 
 -15   5   2        1.69       -0.05     12.00 o 
 -14   5   2        1.99       -2.13     10.53 o 
 -13   5   2        1.41       -2.86      9.20 o 
 -12   5   2       48.25       53.75     11.27 o 
 -11   5   2       40.43       53.61      7.61 o 
 -10   5   2        2.29        4.01      7.08 o 
  -9   5   2      160.84      233.56     11.57 o 
  -8   5   2       16.58       28.27      8.45 o 
  -7   5   2      472.04      522.63     15.72 o 
  -6   5   2        6.34        3.14      4.81 o 
  -5   5   2      130.68      136.33      7.91 o 
  -4   5   2       99.74       74.60      6.54 o 
  -3   5   2      162.54      141.35      6.79 o 
  -2   5   2       53.88       99.68      5.13 o 
  -1   5   2      542.80      432.60     20.72 o 
   0   5   2      863.96      795.26     30.25 o 
   1   5   2       74.91      128.58     10.29 o 
   2   5   2      329.34      303.13     10.50 o 
   3   5   2       39.21       32.13      5.05 o 
   4   5   2        1.23        3.76      8.01 o 
   5   5   2      100.29       81.17      8.72 o 
   6   5   2       22.23       10.37      6.37 o 
   7   5   2       15.47       13.31      7.58 o 
   8   5   2        1.40       16.85      7.40 o 
   9   5   2       45.35       45.03      7.65 o 
  10   5   2       16.42       26.76      8.54 o 
  11   5   2       15.80       14.08      8.67 o 
  12   5   2        3.59        1.71      9.03 o 
  13   5   2        8.57        8.85     10.47 o 
  14   5   2        1.47       -4.04     12.07 o 
 -14   6   2        2.72        5.48      8.22 o 
 -13   6   2        0.01        2.09      8.06 o 
 -12   6   2        1.45        2.75     10.27 o 
 -11   6   2        0.02        0.48      8.05 o 
 -10   6   2        0.15       -2.91      9.56 o 
  -9   6   2       14.14       14.15      7.17 o 
  -8   6   2       12.20       25.35      9.20 o 
  -7   6   2       83.82      118.11     13.83 o 
  -6   6   2        1.39        9.52      5.88 o 
  -5   6   2      112.36      134.65      7.67 o 
  -4   6   2      409.13      517.85     11.07 o 
  -3   6   2        1.97       -0.62      5.52 o 
  -2   6   2      234.48      218.00      7.25 o 
  -1   6   2       91.60      100.84      9.88 o 
   0   6   2       75.32       78.25      5.89 o 
   1   6   2        8.92       30.18      8.48 o 
   2   6   2       70.91       46.99      9.04 o 
   3   6   2        5.66       17.86      8.06 o 
   4   6   2        1.78        5.29      7.04 o 
   5   6   2       95.82       76.07      9.13 o 
   6   6   2      159.82      130.75     10.86 o 
   7   6   2       13.72       27.97      8.23 o 
   8   6   2        1.31       -0.59      8.30 o 
   9   6   2        0.16       -0.31      9.91 o 
  10   6   2        3.47        4.83      9.80 o 
  11   6   2        0.69        2.28     12.99 o 
  12   6   2        0.03        0.79     11.01 o 
  13   6   2        0.35        1.05     12.36 o 
 -13   7   2        0.75        2.23      8.59 o 
 -12   7   2        0.62        3.31      8.23 o 
 -11   7   2        3.28        9.12      8.41 o 
 -10   7   2        0.00        2.08      8.28 o 
  -9   7   2        6.52        1.51      8.89 o 
  -8   7   2        0.06       -3.01      7.60 o 
  -7   7   2        4.24       -0.75     11.80 o 
  -6   7   2        0.85       -0.02      7.57 o 
  -5   7   2        0.44       -1.78      6.72 o 
  -4   7   2       24.99       36.68      8.73 o 
  -3   7   2       58.28       87.74      8.52 o 
  -2   7   2      149.11      150.96     14.44 o 
  -1   7   2       41.09       51.21      7.42 o 
   0   7   2      381.11      384.71     14.20 o 
   1   7   2       28.19       33.24      9.30 o 
   2   7   2        0.49       -1.13      5.30 o 
   3   7   2      107.54      122.94     11.34 o 
   4   7   2      153.85      250.89     12.43 o 
   5   7   2       20.58       27.21      7.49 o 
   6   7   2       22.48        5.53      8.48 o 
   7   7   2       13.26        3.63      8.75 o 
   8   7   2       23.42       35.06     10.46 o 
   9   7   2        4.20       13.54      8.14 o 
  10   7   2        3.28        1.26      8.80 o 
  11   7   2        0.17       -0.40      8.55 o 
  12   7   2        1.48        0.31     19.44 o 
 -12   8   2        5.25        9.51     13.50 o 
 -11   8   2        9.14       14.30     12.87 o 
 -10   8   2        0.12       -0.19     11.93 o 
  -9   8   2       17.85       15.29     11.12 o 
  -8   8   2        0.10        1.59     10.15 o 
  -7   8   2        0.62        7.84     10.12 o 
  -6   8   2       20.05       41.02     14.29 o 
  -5   8   2        0.28        5.41      8.05 o 
  -4   8   2        5.33        0.12      9.79 o 
  -3   8   2        7.18        3.88      8.73 o 
  -2   8   2        9.87        8.22      6.62 o 
  -1   8   2        0.01        1.39      9.12 o 
   0   8   2       22.51       54.11     13.78 o 
   1   8   2       74.09      119.85     27.83 o 
   2   8   2       22.43        5.56      9.73 o 
   3   8   2        7.34       16.89      7.82 o 
   4   8   2      103.40      112.65     22.07 o 
   5   8   2       26.12       19.61      9.91 o 
   6   8   2       31.62       19.48     11.19 o 
   7   8   2        1.02        1.28      9.07 o 
   8   8   2        0.33        7.66     13.83 o 
   9   8   2        4.60        3.08     12.80 o 
  10   8   2        0.94        3.15     11.81 o 
  11   8   2        0.06       -7.42     15.73 o 
 -11   9   2        2.90       -1.14     11.67 o 
 -10   9   2        0.85       -1.50     11.94 o 
  -9   9   2        0.76       -1.92     12.05 o 
  -8   9   2        7.02        6.96     14.00 o 
  -7   9   2        3.45        5.58     11.34 o 
  -6   9   2        0.24        0.24     13.93 o 
  -5   9   2       25.55       22.27     12.25 o 
  -4   9   2       11.83        5.09     12.85 o 
  -3   9   2       19.31        2.59      8.70 o 
  -2   9   2       10.46       13.53     10.02 o 
  -1   9   2       24.04       26.62     10.40 o 
   0   9   2        6.70       -1.78      8.15 o 
   1   9   2       10.51        8.01     13.02 o 
   2   9   2        1.42       -3.51     17.03 o 
   3   9   2        1.40        7.10      8.37 o 
   4   9   2       49.73       61.42     10.61 o 
   5   9   2        0.40        7.03     13.09 o 
   6   9   2        2.90        5.76     17.28 o 
   7   9   2        8.85        0.96     10.25 o 
   8   9   2        0.99        3.01     14.56 o 
   9   9   2        2.25        5.80     13.56 o 
  -9  10   2        8.87        4.26     18.78 o 
  -8  10   2        3.27        7.48     12.28 o 
  -7  10   2        0.09       -1.05     11.13 o 
  -6  10   2        0.65        3.10     15.26 o 
  -5  10   2       25.98       24.12     12.26 o 
  -4  10   2        0.14        4.69     12.25 o 
  -3  10   2        7.63       11.15     14.40 o 
  -2  10   2        9.37        9.28     12.86 o 
  -1  10   2        0.28        4.76     15.52 o 
   0  10   2        1.45        9.01      9.26 o 
   1  10   2        0.04       -5.01     12.02 o 
   2  10   2       30.31       16.99      8.66 o 
   3  10   2        0.16       -4.76     11.02 o 
   4  10   2       18.06       26.42     13.88 o 
   5  10   2        2.43        2.54      8.76 o 
   6  10   2        6.86        1.52      9.05 o 
   7  10   2        4.45        9.20     13.58 o 
  -5  11   2        4.50        0.90     12.83 o 
  -4  11   2        2.83        2.00     22.29 o 
  -3  11   2       13.35       15.02     11.86 o 
  -2  11   2       10.36       11.10     11.11 o 
  -1  11   2       20.83       13.73      8.05 o 
   0  11   2        0.05        4.01     11.52 o 
   1  11   2        0.05        5.01     13.52 o 
   2  11   2        2.01        2.22     11.89 o 
   3  11   2        2.25        1.75     13.27 o 
   4  11   2        3.51        2.75     16.03 o 
 -17   0   3        3.11      -11.27     25.04 o 
 -15   0   3        1.54        3.26     15.52 o 
 -13   0   3      276.48      283.80     15.85 o 
 -11   0   3      973.15      913.32     37.02 o 
  -9   0   3        0.55        4.76      5.51 o 
  -7   0   3      808.87      764.02     23.11 o 
  -5   0   3      169.77      141.50      6.81 o 
  -3   0   3     1134.27     1135.44     17.67 o 
  -1   0   3     1035.24      905.61      9.45 o 
   1   0   3       35.05       31.37      3.51 o 
   3   0   3     2628.83     2736.56     71.14 o 
   5   0   3      764.65      905.65     50.48 o 
   7   0   3        3.02        6.01      6.51 o 
   9   0   3       51.43       51.88     12.28 o 
  11   0   3       40.69       44.35     11.53 o 
  13   0   3       60.70       56.39     19.30 o 
  15   0   3        1.50        5.76     21.78 o 
 -17   1   3       13.88       21.98     12.93 o 
 -16   1   3        0.06        0.25     12.21 o 
 -15   1   3        0.41        0.51      8.02 o 
 -14   1   3        8.92        6.37      9.12 o 
 -13   1   3       34.19       30.24      8.70 o 
 -12   1   3      109.59       93.28     16.06 o 
 -11   1   3      434.75      509.13     13.70 o 
 -10   1   3        0.24       -3.26      4.87 o 
  -9   1   3       81.27       65.50      4.32 o 
  -8   1   3       66.44       58.71      4.50 o 
  -7   1   3        7.98        8.60      3.17 o 
  -6   1   3      989.09     1151.74     16.58 o 
  -5   1   3        4.24       13.17      2.10 o 
  -4   1   3      196.92      221.91     10.11 o 
  -3   1   3    20873.39    19293.21    342.76 o 
  -2   1   3     5392.08     4969.32    115.62 o 
  -1   1   3      261.90      159.18     45.62 o 
   0   1   3      522.87      461.24      9.76 o 
   1   1   3     1927.19     1604.35     24.45 o 
   2   1   3      257.76      209.57      6.35 o 
   3   1   3       90.72       56.12      5.97 o 
   4   1   3        0.49        1.76      3.56 o 
   5   1   3      437.68      440.24     13.42 o 
   6   1   3       84.63       67.40      3.97 o 
   7   1   3       50.06       85.31      4.26 o 
   8   1   3      113.90       93.32      4.34 o 
   9   1   3       24.50       28.17      5.66 o 
  10   1   3       12.12        8.70      5.51 o 
  11   1   3        0.11       -0.30      6.35 o 
  12   1   3       25.12       33.40      8.59 o 
  13   1   3        0.54        4.02      8.14 o 
  14   1   3        0.97        1.16     10.00 o 
  15   1   3        2.85        0.76     12.63 o 
 -17   2   3        0.27       -0.26     11.79 o 
 -16   2   3        4.18        4.23     11.72 o 
 -15   2   3       13.65       11.64     13.27 o 
 -14   2   3        5.33       12.37      7.73 o 
 -13   2   3        9.14        8.19      9.03 o 
 -12   2   3        2.22        2.18      8.02 o 
 -11   2   3      256.03      214.57     10.09 o 
 -10   2   3       36.38       28.90      5.52 o 
  -9   2   3       38.29       67.98      5.58 o 
  -8   2   3       38.81       39.98      4.86 o 
  -7   2   3       73.36       72.82      4.29 o 
  -6   2   3      108.30       65.50      4.58 o 
  -5   2   3      427.55      477.16      8.80 o 
  -4   2   3       94.70      114.87      4.22 o 
  -3   2   3     3439.84     3457.22    101.65 o 
  -2   2   3       35.10       23.55      4.14 o 
  -1   2   3      119.46      118.15      3.36 o 
   0   2   3     7902.43     8709.57    316.44 o 
   1   2   3     2846.41     2800.43     32.85 o 
   2   2   3     1561.86     1619.35     27.94 o 
   3   2   3      322.16      300.82     24.32 o 
   4   2   3      437.06      530.28      8.89 o 
   5   2   3      143.31      149.02      7.73 o 
   6   2   3      444.17      436.38     12.49 o 
   7   2   3        4.28        7.00      5.28 o 
   8   2   3      130.66      119.86      7.01 o 
   9   2   3       21.09       20.89      8.79 o 
  10   2   3        1.39        4.40      7.16 o 
  11   2   3       62.76       84.28      9.88 o 
  12   2   3        9.63       14.74      8.96 o 
  13   2   3        0.42        4.43     11.00 o 
  14   2   3        1.69        1.11     11.73 o 
  15   2   3        0.13       -9.51     10.51 o 
 -16   3   3        7.61        3.40     10.61 o 
 -15   3   3        0.04        0.83      9.48 o 
 -14   3   3       14.09       13.60     10.39 o 
 -13   3   3       11.82        7.35      9.18 o 
 -12   3   3        0.00        1.59      7.96 o 
 -11   3   3       39.18       47.39      7.00 o 
 -10   3   3        0.18        0.20      6.25 o 
  -9   3   3       88.75       78.26      8.59 o 
  -8   3   3      627.64      702.09     25.46 o 
  -7   3   3       35.30       46.89      4.76 o 
  -6   3   3       30.46       24.81      3.52 o 
  -5   3   3        8.54        9.67      3.97 o 
  -4   3   3      492.85      469.88      9.44 o 
  -3   3   3      623.89      447.89     24.09 o 
  -2   3   3      424.81      292.32     15.28 o 
  -1   3   3     3161.47     3057.70     62.51 o 
   0   3   3      398.45      261.27      5.87 o 
   1   3   3     2566.36     2531.69     54.45 o 
   2   3   3     1504.79     1502.72     44.49 o 
   3   3   3       83.22       70.62      5.39 o 
   4   3   3      594.53      592.02     13.67 o 
   5   3   3        2.26        0.85      4.06 o 
   6   3   3      120.01      141.92      6.99 o 
   7   3   3        7.10        8.40      6.73 o 
   8   3   3        0.38       -1.48      5.20 o 
   9   3   3        2.52        0.80      6.14 o 
  10   3   3        2.31       -2.98      9.08 o 
  11   3   3       16.91        9.05     11.86 o 
  12   3   3        2.73        4.52      9.82 o 
  13   3   3        3.06        5.89     11.15 o 
  14   3   3        0.30        1.12     10.20 o 
 -16   4   3        1.40        2.13     10.27 o 
 -15   4   3        9.40       16.15      9.92 o 
 -14   4   3        0.07        6.16      8.85 o 
 -13   4   3       18.88       23.43      9.82 o 
 -12   4   3       12.93       11.61      8.34 o 
 -11   4   3        9.68       14.82      7.47 o 
 -10   4   3       18.68       12.33      9.10 o 
  -9   4   3       15.73       20.75      5.56 o 
  -8   4   3      170.51      206.86     11.56 o 
  -7   4   3       94.39       85.76      5.09 o 
  -6   4   3      323.04      317.51     15.02 o 
  -5   4   3      212.63      212.89      4.62 o 
  -4   4   3      829.39      873.40     25.65 o 
  -3   4   3      381.43      406.46      8.23 o 
  -2   4   3      966.11      930.23     14.32 o 
  -1   4   3      584.83      575.30     15.61 o 
   0   4   3      414.60      491.92     17.51 o 
   1   4   3       35.60       64.85     11.15 o 
   2   4   3        0.82        2.88      3.90 o 
   3   4   3       70.49       39.14      2.64 o 
   4   4   3       54.13       52.52      5.75 o 
   5   4   3        8.34        8.01      6.02 o 
   6   4   3       14.78       10.85      4.85 o 
   7   4   3        0.07        1.66      6.48 o 
   8   4   3      107.74      103.70     11.14 o 
   9   4   3        0.20       -0.55      7.87 o 
  10   4   3        2.27        2.53      8.55 o 
  11   4   3        8.43       17.78      8.15 o 
  12   4   3        0.77        1.98      9.30 o 
  13   4   3        0.48        1.59      9.38 o 
  14   4   3        5.24        3.30     16.10 o 
 -15   5   3        1.75        5.66     10.64 o 
 -14   5   3       10.82       11.30      7.89 o 
 -13   5   3       12.99       14.13      8.36 o 
 -12   5   3       22.36       22.79     10.95 o 
 -11   5   3        0.38        4.40      9.68 o 
 -10   5   3       17.28       14.46      8.64 o 
  -9   5   3       61.24       41.61     11.28 o 
  -8   5   3       20.60       22.80      6.35 o 
  -7   5   3        1.55        1.26      4.95 o 
  -6   5   3       72.49       65.84      7.16 o 
  -5   5   3      116.78       79.67      7.08 o 
  -4   5   3      185.82      195.11      9.45 o 
  -3   5   3      137.27      192.89      9.34 o 
  -2   5   3        0.76        4.10      4.86 o 
  -1   5   3       21.28       30.69      5.05 o 
   0   5   3      106.55       81.79      7.35 o 
   1   5   3      849.86      858.70     36.09 o 
   2   5   3      184.12      155.71      8.99 o 
   3   5   3      158.63      186.73      6.28 o 
   4   5   3        0.19        6.91      6.25 o 
   5   5   3       12.54        2.38      6.39 o 
   6   5   3      145.57      198.16     10.40 o 
   7   5   3       41.50       70.69     11.80 o 
   8   5   3        5.12       11.25      8.34 o 
   9   5   3       20.99       33.11      8.24 o 
  10   5   3       11.01       13.67      7.35 o 
  11   5   3       15.54       11.92      8.42 o 
  12   5   3        1.71       -4.46     10.80 o 
  13   5   3        0.00        3.66     10.40 o 
 -15   6   3        1.28        1.50     16.78 o 
 -14   6   3        1.12        3.45     12.81 o 
 -13   6   3       11.35       13.27     10.45 o 
 -12   6   3       13.41        8.28      9.03 o 
 -11   6   3      166.13      149.44     15.43 o 
 -10   6   3      126.71      103.84     13.72 o 
  -9   6   3       62.50       67.13     10.85 o 
  -8   6   3       16.98       24.88      9.24 o 
  -7   6   3       13.10        8.86      5.61 o 
  -6   6   3        7.12        4.16      6.92 o 
  -5   6   3       15.23       29.09      7.78 o 
  -4   6   3       10.09        2.28      5.20 o 
  -3   6   3      281.78      322.04     14.30 o 
  -2   6   3      186.97      214.39     10.30 o 
  -1   6   3      137.71      115.94      8.52 o 
   0   6   3      171.04      160.50     10.73 o 
   1   6   3      271.37      419.93     27.96 o 
   2   6   3      215.57      334.31     15.99 o 
   3   6   3      110.50       80.89      8.66 o 
   4   6   3       16.93       19.30      6.95 o 
   5   6   3      295.11      381.16     13.22 o 
   6   6   3       10.68        0.79      9.14 o 
   7   6   3       40.43       39.90      9.93 o 
   8   6   3        4.73       14.06      6.39 o 
   9   6   3        3.13        2.50      9.61 o 
  10   6   3        4.08        5.20      6.58 o 
  11   6   3       11.99       15.86     10.95 o 
  12   6   3        7.53        4.82     10.30 o 
 -14   7   3        4.94        3.00     12.77 o 
 -13   7   3        2.23       -1.52      9.01 o 
 -12   7   3        0.38        4.36      9.25 o 
 -11   7   3       10.74       19.53      9.63 o 
 -10   7   3       11.32       13.08      8.02 o 
  -9   7   3        3.32        5.60      7.99 o 
  -8   7   3       21.55       16.18      8.75 o 
  -7   7   3       22.93       10.32      7.83 o 
  -6   7   3        2.87       -1.79      7.27 o 
  -5   7   3       41.35       44.93     12.90 o 
  -4   7   3       31.15       15.85      8.57 o 
  -3   7   3       11.97        8.71      6.26 o 
  -2   7   3       13.50       17.12      6.73 o 
  -1   7   3       51.93       84.49      8.38 o 
   0   7   3       78.91       57.42      8.40 o 
   1   7   3      124.98       82.99     20.08 o 
   2   7   3      375.47      457.65     59.15 o 
   3   7   3      175.37      228.63     19.29 o 
   4   7   3      874.89      898.47     37.15 o 
   5   7   3       72.72       33.43     11.56 o 
   6   7   3      154.25      145.14     15.44 o 
   7   7   3       26.47       18.27      8.04 o 
   8   7   3       70.53      100.71     11.51 o 
   9   7   3       11.34       15.09     10.47 o 
  10   7   3       12.01        9.84     10.92 o 
  11   7   3        0.00       -1.61     13.49 o 
 -12   8   3        0.00        1.05     10.77 o 
 -11   8   3        0.41        1.33     10.28 o 
 -10   8   3       13.88        6.91     10.55 o 
  -9   8   3       20.31       28.64     10.19 o 
  -8   8   3        2.86        2.09      9.68 o 
  -7   8   3        1.62       -0.64     10.09 o 
  -6   8   3        0.34        8.76     10.33 o 
  -5   8   3        7.30       13.34      9.03 o 
  -4   8   3       79.61      101.56      9.35 o 
  -3   8   3       41.59       37.27     12.19 o 
  -2   8   3       11.02       10.97      9.96 o 
  -1   8   3       14.09        4.39      8.22 o 
   0   8   3        0.58       -4.06      8.88 o 
   1   8   3       20.90       35.11      8.34 o 
   2   8   3       11.78       -3.17      7.61 o 
   3   8   3       21.39       19.16      9.99 o 
   4   8   3       56.54       35.69      8.67 o 
   5   8   3       32.86       25.35     10.81 o 
   6   8   3        5.11       10.43      6.60 o 
   7   8   3        5.83        3.43     11.31 o 
   8   8   3        2.02       11.12      8.94 o 
   9   8   3       18.09       34.45     12.81 o 
  10   8   3        4.04        1.65     13.22 o 
 -11   9   3        0.89        0.98     14.00 o 
 -10   9   3        0.01        0.81      9.50 o 
  -9   9   3       19.88       29.98     13.80 o 
  -8   9   3        5.93       10.96     12.01 o 
  -7   9   3       17.16       15.51     11.19 o 
  -6   9   3        3.50        0.75     10.71 o 
  -5   9   3        8.16        4.60     10.73 o 
  -4   9   3        0.04       -1.16     11.08 o 
  -3   9   3        2.36       -0.21     11.65 o 
  -2   9   3        0.05       -0.90     10.55 o 
  -1   9   3       41.08       59.31      9.80 o 
   0   9   3       11.30       19.03     14.78 o 
   1   9   3       81.92       62.68     17.30 o 
   2   9   3        0.26        3.60      9.85 o 
   3   9   3       49.62       49.81     13.16 o 
   4   9   3        2.91        4.85      8.66 o 
   5   9   3        0.06        1.00      7.14 o 
   6   9   3        0.25       -3.11     11.07 o 
   7   9   3        1.12       -0.55      8.33 o 
   8   9   3        0.08        5.93      8.43 o 
   9   9   3        4.65        0.78     13.59 o 
  -9  10   3       23.29       27.26     13.40 o 
  -8  10   3       15.13       21.52     17.83 o 
  -7  10   3       27.86       11.71     11.01 o 
  -6  10   3        4.78        1.76     12.15 o 
  -5  10   3        1.13        4.65     13.64 o 
  -4  10   3        5.78        4.48     11.44 o 
  -3  10   3        1.88        8.07     11.44 o 
  -2  10   3        0.03        3.96     11.12 o 
  -1  10   3        1.22        1.68      6.73 o 
   0  10   3        0.07       -4.01     17.03 o 
   1  10   3        1.86        1.82     10.19 o 
   2  10   3        7.41       11.77     10.02 o 
   3  10   3       19.41       28.20      9.83 o 
   4  10   3        0.00       -2.13      7.34 o 
   5  10   3        8.25       -2.27     10.91 o 
   6  10   3        2.47        6.76     18.28 o 
   7  10   3        1.24       -9.51     17.03 o 
  -6  11   3        1.57        9.01     13.02 o 
  -5  11   3        1.89        1.17     15.22 o 
  -4  11   3        1.13       -6.01     20.72 o 
  -3  11   3        0.62        0.52     14.29 o 
  -2  11   3        3.72        8.38      9.67 o 
  -1  11   3        0.26        1.23      8.33 o 
   0  11   3        0.13        0.75     16.02 o 
   1  11   3        2.70       -1.00     11.02 o 
   2  11   3       18.86       21.10     10.33 o 
   3  11   3        1.93       11.27     14.27 o 
 -16   0   4       16.92       23.79     16.03 o 
 -14   0   4        9.60        7.26     11.77 o 
 -12   0   4      949.22      995.29     45.11 o 
 -10   0   4      139.59      175.32     11.81 o 
  -8   0   4       35.06       14.79      7.52 o 
  -6   0   4     1184.15     1338.32     32.08 o 
  -4   0   4     3207.08     3621.90     49.77 o 
  -2   0   4     1858.08     1825.53     46.42 o 
   0   0   4     2454.81     2219.02     70.80 o 
   2   0   4      342.64      377.39      9.14 o 
   4   0   4       22.39       23.80      5.51 o 
   6   0   4      321.24      457.87     25.75 o 
   8   0   4      163.73      201.50      9.04 o 
  10   0   4      178.11      153.22     29.89 o 
  12   0   4       74.53       78.21     13.04 o 
  14   0   4       26.97       26.80     14.78 o 
 -17   1   4        0.56        2.73     10.36 o 
 -16   1   4        0.83        1.88     10.27 o 
 -15   1   4        8.96       11.35      8.48 o 
 -14   1   4        0.35        3.17      8.41 o 
 -13   1   4        6.53       -4.26     11.00 o 
 -12   1   4      297.93      292.29     14.42 o 
 -11   1   4       83.23       73.56      8.13 o 
 -10   1   4      202.21      213.23      9.84 o 
  -9   1   4      205.74      198.50      7.37 o 
  -8   1   4      289.08      310.69      7.69 o 
  -7   1   4      969.90     1076.89     20.09 o 
  -6   1   4     1919.39     2190.63     24.91 o 
  -5   1   4     1795.23     1879.83     27.35 o 
  -4   1   4     1211.07     1139.61     10.82 o 
  -3   1   4       32.53       40.49      5.64 o 
  -2   1   4     1210.81     1085.17     23.04 o 
  -1   1   4     2524.98     2487.11     29.16 o 
   0   1   4       33.37       34.22      5.27 o 
   1   1   4       68.62       64.34      4.40 o 
   2   1   4      330.11      269.44      8.87 o 
   3   1   4        8.21       28.82      4.60 o 
   4   1   4        8.39        1.57      3.87 o 
   5   1   4        3.25        0.24      2.93 o 
   6   1   4       36.87       49.37      5.69 o 
   7   1   4       67.19       92.88      6.63 o 
   8   1   4        2.06        1.66      5.48 o 
   9   1   4       87.21       82.75      8.66 o 
  10   1   4        2.75        0.07      7.69 o 
  11   1   4       19.47       18.84      9.62 o 
  12   1   4        0.00        1.88     10.02 o 
  13   1   4        0.19       -3.34      9.41 o 
  14   1   4        4.61       -5.38     10.33 o 
 -17   2   4        7.41        9.64     13.20 o 
 -16   2   4        1.03        0.20     11.35 o 
 -15   2   4        0.32        4.11      9.06 o 
 -14   2   4        6.15        8.98      8.27 o 
 -13   2   4      104.55       89.24     12.36 o 
 -12   2   4       23.58       24.91      7.16 o 
 -11   2   4      163.49      181.56      9.29 o 
 -10   2   4       19.22       36.33      5.54 o 
  -9   2   4      160.59      197.31     11.18 o 
  -8   2   4      697.08      812.84     18.49 o 
  -7   2   4      501.26      487.69     13.72 o 
  -6   2   4        5.68        1.34      3.60 o 
  -5   2   4       23.01       14.13      2.56 o 
  -4   2   4       13.34       13.78      2.53 o 
  -3   2   4     1206.69      971.73     11.31 o 
  -2   2   4      191.78      157.85      3.21 o 
  -1   2   4      224.46      205.85      4.50 o 
   0   2   4      568.28      522.58     14.12 o 
   1   2   4       89.47       76.21      6.29 o 
   2   2   4       36.20       29.01      2.64 o 
   3   2   4     1387.61     1726.77     91.26 o 
   4   2   4       13.00        8.74      5.15 o 
   5   2   4      191.63      237.00      9.05 o 
   6   2   4       71.47       77.05      6.87 o 
   7   2   4      248.81      266.15     14.84 o 
   8   2   4       89.92      105.56      9.21 o 
   9   2   4        4.73        2.56      7.69 o 
  10   2   4        9.69       11.16      8.83 o 
  11   2   4       15.38       13.12      9.01 o 
  12   2   4        2.07        7.40     10.92 o 
  13   2   4        2.02        6.23      9.28 o 
  14   2   4        0.27        1.95     11.51 o 
 -17   3   4        0.21       -0.50     17.53 o 
 -16   3   4        5.58        2.37     12.10 o 
 -15   3   4        0.30       -1.05     10.97 o 
 -14   3   4        1.32        0.28      7.63 o 
 -13   3   4        3.46        2.51      8.52 o 
 -12   3   4       27.26       31.77      5.99 o 
 -11   3   4       73.51       78.03      7.50 o 
 -10   3   4        3.50        4.26      6.02 o 
  -9   3   4        5.20       -1.57      5.74 o 
  -8   3   4      177.45      174.33      6.73 o 
  -7   3   4      187.61      176.46      7.65 o 
  -6   3   4     1375.04     1567.50     26.32 o 
  -5   3   4      737.86      662.88     14.98 o 
  -4   3   4        2.94        3.29      2.80 o 
  -3   3   4       46.48       55.22      7.65 o 
  -2   3   4      299.69      282.48      5.91 o 
  -1   3   4     1677.32     1578.12     60.29 o 
   0   3   4     5721.99     6116.81     88.58 o 
   1   3   4     1045.31      843.03     26.07 o 
   2   3   4      751.79      793.69     18.57 o 
   3   3   4      148.81      130.31      5.33 o 
   4   3   4       85.54      141.49      3.44 o 
   5   3   4       37.72       31.63      7.83 o 
   6   3   4       61.47       69.51      6.77 o 
   7   3   4       55.12       54.83      6.74 o 
   8   3   4       27.29       26.91      7.70 o 
   9   3   4       24.22       20.02      7.52 o 
  10   3   4       15.23       28.44      8.32 o 
  11   3   4       21.21       13.45     10.22 o 
  12   3   4        1.46        6.63     10.37 o 
  13   3   4        0.45       -4.21     10.05 o 
  14   3   4        0.02        2.84      8.22 o 
 -16   4   4        1.12        2.91     11.60 o 
 -15   4   4        4.16        8.54     10.44 o 
 -14   4   4        0.33        1.11     10.89 o 
 -13   4   4       16.02       25.25      9.06 o 
 -12   4   4       30.10       22.20      7.92 o 
 -11   4   4        1.59       -1.19      7.41 o 
 -10   4   4        4.85        0.83      7.94 o 
  -9   4   4        1.99        1.65      7.50 o 
  -8   4   4       77.21       61.87      6.07 o 
  -7   4   4      208.84      217.86      7.55 o 
  -6   4   4        1.02        1.06      4.09 o 
  -5   4   4       65.81       59.70      3.71 o 
  -4   4   4       22.14       18.28      3.97 o 
  -3   4   4      200.97      147.11      8.82 o 
  -2   4   4        6.88       12.37      4.28 o 
  -1   4   4        2.74       -0.12      4.18 o 
   0   4   4     1259.79     1121.19     29.52 o 
   1   4   4     1698.45     1593.07     91.64 o 
   2   4   4      877.49     1050.50     28.22 o 
   3   4   4        0.37        4.49      5.23 o 
   4   4   4        1.88        8.22      6.02 o 
   5   4   4      143.09      166.12      8.91 o 
   6   4   4      324.81      359.66     12.54 o 
   7   4   4        0.49        2.25      6.18 o 
   8   4   4       38.77       24.77      4.63 o 
   9   4   4        1.48        5.55      6.53 o 
  10   4   4        1.18        2.25      9.63 o 
  11   4   4        4.02        2.15      5.81 o 
  12   4   4        0.07        1.08      7.16 o 
  13   4   4        1.27        1.68     10.97 o 
 -16   5   4        3.87        2.00     20.03 o 
 -15   5   4        0.01        2.35      9.06 o 
 -14   5   4        0.23       -3.32     10.04 o 
 -13   5   4       11.41       14.02     19.03 o 
 -12   5   4        6.99       10.78      9.35 o 
 -11   5   4       12.50       14.44      7.87 o 
 -10   5   4       35.40       54.67      6.78 o 
  -9   5   4       23.84       30.24      6.44 o 
  -8   5   4       38.21       43.11      6.03 o 
  -7   5   4        2.23        5.38      4.81 o 
  -6   5   4        1.49       15.72      5.35 o 
  -5   5   4       10.51       29.28      6.16 o 
  -4   5   4       52.50       42.83      7.36 o 
  -3   5   4      100.36      109.29      8.24 o 
  -2   5   4      144.16      147.10      7.28 o 
  -1   5   4       82.15       54.88      9.59 o 
   0   5   4      399.90      442.77     16.41 o 
   1   5   4      102.27      144.51     30.00 o 
   2   5   4       51.87       47.33      4.39 o 
   3   5   4       41.19       58.78      7.44 o 
   4   5   4       39.63       55.31      6.86 o 
   5   5   4        5.74        2.18      8.49 o 
   6   5   4       15.42       35.39      7.50 o 
   7   5   4       11.11        6.48      7.41 o 
   8   5   4       16.00       26.16      9.54 o 
   9   5   4        3.78        3.17      8.57 o 
  10   5   4        0.01        5.39      9.01 o 
  11   5   4        1.11       -0.89     10.47 o 
  12   5   4        0.30        0.04     12.54 o 
  13   5   4        0.14        5.38     12.46 o 
 -15   6   4        5.09        9.87     10.77 o 
 -14   6   4        7.93        1.85     10.18 o 
 -13   6   4        0.27       -0.41      9.08 o 
 -12   6   4        6.83        2.29      9.13 o 
 -11   6   4       10.34        3.48     11.04 o 
 -10   6   4        1.34        0.98      8.79 o 
  -9   6   4        7.67        7.13      6.84 o 
  -8   6   4       13.38       18.43      8.66 o 
  -7   6   4       55.48       48.61      7.08 o 
  -6   6   4       18.68       20.16      5.46 o 
  -5   6   4       31.78       27.15      5.90 o 
  -4   6   4       66.53       44.11      7.17 o 
  -3   6   4       16.42       12.38      5.98 o 
  -2   6   4      111.31       99.75      7.14 o 
  -1   6   4       26.18       39.31      7.42 o 
   0   6   4       35.78       25.47      6.38 o 
   1   6   4       91.93       78.03      7.53 o 
   2   6   4       66.62      106.42      7.65 o 
   3   6   4        6.63        7.48      6.58 o 
   4   6   4      656.25      530.74     26.00 o 
   5   6   4      244.15      216.80     16.40 o 
   6   6   4      279.87      397.67     17.39 o 
   7   6   4        2.93       10.89      5.34 o 
   8   6   4        1.04        1.38      6.32 o 
   9   6   4        1.31       -0.40     12.54 o 
  10   6   4        0.69        0.09      9.56 o 
  11   6   4        0.02        1.39     12.55 o 
  12   6   4        1.86        4.72     13.40 o 
 -14   7   4        0.33        3.30     14.54 o 
 -13   7   4        4.59        1.34     11.29 o 
 -12   7   4        2.05        1.44     10.05 o 
 -11   7   4       10.88        2.65      8.45 o 
 -10   7   4        5.49        2.09      9.90 o 
  -9   7   4        8.55       22.43      9.02 o 
  -8   7   4       11.12       14.62      9.65 o 
  -7   7   4       61.80      119.33     13.43 o 
  -6   7   4       29.50       25.73      8.50 o 
  -5   7   4       11.35       10.07      7.10 o 
  -4   7   4       44.36       37.40      8.40 o 
  -3   7   4        2.99        3.92      7.23 o 
  -2   7   4        3.72        4.80      7.56 o 
  -1   7   4        2.57       19.64      6.61 o 
   0   7   4       20.91       19.74      7.87 o 
   1   7   4        1.14       12.98      6.54 o 
   2   7   4      398.76      321.87     40.37 o 
   3   7   4       20.89       15.72      5.89 o 
   4   7   4        2.25       18.22      8.98 o 
   5   7   4        6.31        6.33      9.50 o 
   6   7   4        9.36       26.33      9.37 o 
   7   7   4        3.04        4.53      7.98 o 
   8   7   4        1.53        3.87     12.66 o 
   9   7   4        0.09        1.29      8.89 o 
  10   7   4        0.04       -0.04      8.75 o 
  11   7   4        5.91        6.70     11.21 o 
 -12   8   4       14.18       10.24     10.71 o 
 -11   8   4        5.45        3.51     11.11 o 
 -10   8   4        2.74        2.62      9.85 o 
  -9   8   4       35.33       35.10     11.67 o 
  -8   8   4        4.10       -1.25     18.53 o 
  -7   8   4        3.01        3.44      8.72 o 
  -6   8   4       23.85       31.80     10.26 o 
  -5   8   4       14.41       19.93     10.92 o 
  -4   8   4       31.71       21.29     13.53 o 
  -3   8   4        6.51        3.57     10.74 o 
  -2   8   4        0.17       -2.05      6.60 o 
  -1   8   4        0.29       -0.51      7.51 o 
   0   8   4        2.46        2.17      9.55 o 
   1   8   4       17.91       28.05     13.78 o 
   2   8   4        0.04        2.25      8.54 o 
   3   8   4        0.06        3.31      9.19 o 
   4   8   4        0.94        0.75      9.30 o 
   5   8   4        7.66       24.45      9.44 o 
   6   8   4       15.08       17.83      9.87 o 
   7   8   4        2.45       13.26      9.54 o 
   8   8   4        1.88       -0.88     11.15 o 
   9   8   4        0.60        2.74     10.78 o 
  10   8   4        0.86        9.69     12.51 o 
 -11   9   4        1.07        5.03     14.61 o 
 -10   9   4       21.49       20.76     13.53 o 
  -9   9   4        7.63        0.77     11.97 o 
  -8   9   4       82.44       63.55     13.99 o 
  -7   9   4       46.43       51.44     14.78 o 
  -6   9   4        6.97       13.38     10.51 o 
  -5   9   4       49.04       56.71     14.49 o 
  -4   9   4        7.13        4.06      9.75 o 
  -3   9   4        1.35        4.09     10.52 o 
  -2   9   4        0.43        0.16      8.45 o 
  -1   9   4        6.06        8.74     11.79 o 
   0   9   4        0.34        2.00     10.27 o 
   1   9   4        0.29       -2.25      9.26 o 
   2   9   4        5.01        9.14     10.09 o 
   3   9   4        4.69        4.26     18.53 o 
   4   9   4        1.47        5.40      8.98 o 
   5   9   4        0.61        1.37     10.92 o 
   6   9   4        0.46        0.04     12.46 o 
   7   9   4        0.76       12.77     15.77 o 
   8   9   4        0.28      -10.57     12.91 o 
  -9  10   4        0.16        0.32     11.60 o 
  -8  10   4        1.66        3.42     13.37 o 
  -7  10   4        0.02       -6.27     10.89 o 
  -6  10   4        4.83       11.86     11.77 o 
  -5  10   4       11.06        7.21     12.32 o 
  -4  10   4        3.66        6.97      9.73 o 
  -3  10   4        0.51        2.43     11.51 o 
  -2  10   4        3.80       -2.48     10.33 o 
  -1  10   4        0.58        3.51     18.28 o 
   0  10   4        2.25        2.75     10.27 o 
   1  10   4        2.11        2.75     21.28 o 
   2  10   4        0.52        0.86     10.52 o 
   3  10   4        1.54       -8.26     14.27 o 
   4  10   4        0.13        2.53     10.09 o 
   5  10   4        5.51        2.25     21.28 o 
   6  10   4        0.41        3.88     12.03 o 
  -5  11   4        3.58        8.57     18.99 o 
  -4  11   4        0.56        1.82     13.62 o 
  -3  11   4       11.85        6.97     13.98 o 
  -2  11   4        0.75       -0.40      7.78 o 
  -1  11   4        4.87        0.68      6.96 o 
   0  11   4        1.47        7.26     15.77 o 
   1  11   4        2.98        3.76     13.52 o 
   2  11   4       10.11        9.52     14.27 o 
 -17   0   5        8.41        2.25     15.28 o 
 -15   0   5        0.26        4.51     12.52 o 
 -13   0   5       62.94       56.40     12.03 o 
 -11   0   5      163.64      184.15     14.82 o 
  -9   0   5        0.82        0.25      5.26 o 
  -7   0   5      833.95      717.64     17.71 o 
  -5   0   5     6991.38     7560.10     94.58 o 
  -3   0   5     3097.14     2815.91     45.39 o 
  -1   0   5       33.57       42.38      2.76 o 
   1   0   5       47.20       52.18      3.26 o 
   3   0   5      461.56      362.78      9.15 o 
   5   0   5        8.01       37.57      8.51 o 
   7   0   5      217.47      131.06     12.58 o 
   9   0   5       42.84       34.33     12.03 o 
  11   0   5      124.77       96.34     14.55 o 
  13   0   5        0.04       -4.26     12.02 o 
 -17   1   5        0.10       -2.05     14.87 o 
 -16   1   5        6.04        5.08      8.55 o 
 -15   1   5        3.22        7.55      9.28 o 
 -14   1   5        6.63        2.91      9.40 o 
 -13   1   5       31.44       17.32      7.53 o 
 -12   1   5       11.12       11.64      6.09 o 
 -11   1   5     1129.58     1087.31     35.29 o 
 -10   1   5        0.01        5.14      4.56 o 
  -9   1   5        0.00        3.11      5.88 o 
  -8   1   5       14.69       10.96      3.35 o 
  -7   1   5      705.81      882.21     14.77 o 
  -6   1   5       39.65       50.52      6.26 o 
  -5   1   5      455.03      402.06      5.36 o 
  -4   1   5      437.43      466.29     11.71 o 
  -3   1   5      205.55      207.34      8.09 o 
  -2   1   5      186.33      208.19      5.34 o 
  -1   1   5     2807.95     2980.52     35.65 o 
   0   1   5     2986.28     3436.88     66.91 o 
   1   1   5       64.04       52.95      4.64 o 
   2   1   5       90.83      133.70      5.11 o 
   3   1   5       59.88       62.48      4.68 o 
   4   1   5       60.81      108.45      5.66 o 
   5   1   5       17.15       11.25      4.25 o 
   6   1   5      224.42      248.69     10.58 o 
   7   1   5       25.86       32.10      4.94 o 
   8   1   5       11.48       15.00      8.93 o 
   9   1   5       25.72       29.93      7.35 o 
  10   1   5       10.15       14.65      8.65 o 
  11   1   5        0.38        1.05      7.87 o 
  12   1   5        2.55        2.28      8.60 o 
  13   1   5        3.34        6.49      9.77 o 
  14   1   5        4.05       10.69      9.26 o 
 -17   2   5        0.03       11.09     11.79 o 
 -16   2   5        0.08       -5.90     10.94 o 
 -15   2   5        0.04       -3.48      7.63 o 
 -14   2   5        0.53       -4.99      8.23 o 
 -13   2   5       14.03       14.93      7.61 o 
 -12   2   5      264.72      290.74     11.99 o 
 -11   2   5      286.21      264.88      7.89 o 
 -10   2   5      211.09      185.40      9.87 o 
  -9   2   5        8.25        4.83      4.81 o 
  -8   2   5        0.39        3.93      5.23 o 
  -7   2   5        1.89        1.80      4.26 o 
  -6   2   5        3.79        8.85      4.93 o 
  -5   2   5       22.94       18.91      3.15 o 
  -4   2   5       12.46        9.77      2.66 o 
  -3   2   5      477.10      403.92      4.96 o 
  -2   2   5      375.23      289.95      9.53 o 
  -1   2   5     1978.81     1337.96    582.06 o 
   0   2   5      117.74       76.14      3.95 o 
   1   2   5     2694.39     2899.66     86.22 o 
   2   2   5       37.14       48.64      4.43 o 
   3   2   5      258.43      340.60     20.56 o 
   4   2   5        4.42        8.35      4.90 o 
   5   2   5        5.40        6.81      4.87 o 
   6   2   5      198.86      142.78     10.14 o 
   7   2   5        4.43        2.43      4.46 o 
   8   2   5        0.03       -1.66      6.76 o 
   9   2   5        0.03       -2.45      6.95 o 
  10   2   5       21.40       14.42      8.98 o 
  11   2   5        0.99       -1.00     10.03 o 
  12   2   5        4.89        6.54      9.09 o 
  13   2   5        0.08        3.41      9.02 o 
 -17   3   5        0.87       -2.81     16.46 o 
 -16   3   5       12.82       15.07     11.15 o 
 -15   3   5        0.04        0.64      9.06 o 
 -14   3   5       20.84       24.17      6.91 o 
 -13   3   5       43.35       55.76      9.56 o 
 -12   3   5       19.25       18.85      9.63 o 
 -11   3   5       29.81       32.46      6.56 o 
 -10   3   5        5.38       10.14      6.44 o 
  -9   3   5       39.43       29.31      7.02 o 
  -8   3   5        0.17        0.63      4.02 o 
  -7   3   5      394.27      481.52     14.21 o 
  -6   3   5      177.58      177.40      6.28 o 
  -5   3   5      416.61      393.28      9.01 o 
  -4   3   5       18.73       29.41      7.01 o 
  -3   3   5      634.89      620.33     13.29 o 
  -2   3   5       56.30       61.74      3.85 o 
  -1   3   5      589.94      581.08     10.72 o 
   0   3   5       43.43       37.55      5.92 o 
   1   3   5      150.72      216.66      6.28 o 
   2   3   5      606.44      651.77     24.65 o 
   3   3   5        0.03       -0.02      3.79 o 
   4   3   5       78.89       89.79      7.74 o 
   5   3   5      325.71      387.36     14.64 o 
   6   3   5        6.08        6.26     16.03 o 
   7   3   5      221.14      291.25     12.70 o 
   8   3   5       12.41       10.06      7.25 o 
   9   3   5       17.16       22.63      9.36 o 
  10   3   5        0.18       -1.67      7.61 o 
  11   3   5        0.07       -1.43      7.81 o 
  12   3   5        0.83        2.79      9.23 o 
  13   3   5        0.00       -1.95     10.25 o 
 -16   4   5        0.09       -0.38     13.46 o 
 -15   4   5        7.83        8.99     10.31 o 
 -14   4   5        2.20        4.20     11.06 o 
 -13   4   5        0.29       -7.26     10.02 o 
 -12   4   5        1.76       -4.27      9.49 o 
 -11   4   5        0.55        3.28      7.24 o 
 -10   4   5       97.12       89.17      6.75 o 
  -9   4   5       16.38       28.24      5.88 o 
  -8   4   5        8.93        3.62      4.56 o 
  -7   4   5      245.60      301.59     16.56 o 
  -6   4   5       23.24       39.70      4.26 o 
  -5   4   5       17.68       18.75      3.81 o 
  -4   4   5       92.46      107.00      5.00 o 
  -3   4   5       57.87       70.76      4.67 o 
  -2   4   5      494.65      415.45     19.05 o 
  -1   4   5      833.51      721.71     12.36 o 
   0   4   5      648.15      533.37     12.17 o 
   1   4   5      958.92     1003.44     27.74 o 
   2   4   5      308.77      374.36     18.10 o 
   3   4   5      175.20      191.62     15.46 o 
   4   4   5        4.06        2.51      2.43 o 
   5   4   5        2.31       -0.19      6.98 o 
   6   4   5        4.36       19.99      8.57 o 
   7   4   5        0.87        3.83      3.78 o 
   8   4   5       66.95       74.19     10.34 o 
   9   4   5        2.76        1.56      7.55 o 
  10   4   5        0.31       -0.46      9.85 o 
  11   4   5        5.78        5.39      8.23 o 
  12   4   5        1.38       -5.72      9.08 o 
  13   4   5        0.07        2.44      8.30 o 
 -16   5   5        0.09       -3.34     11.12 o 
 -15   5   5        3.16        9.26     12.52 o 
 -14   5   5       27.53       22.60     10.13 o 
 -13   5   5        3.28        3.60      9.59 o 
 -12   5   5       31.66       35.58      9.09 o 
 -11   5   5        0.00        2.50     10.77 o 
 -10   5   5        3.51        1.25      6.02 o 
  -9   5   5       44.26       35.26      5.85 o 
  -8   5   5       16.35       19.33      6.51 o 
  -7   5   5      130.90      146.62      6.11 o 
  -6   5   5       56.52       49.11      4.78 o 
  -5   5   5      102.06      103.85      5.96 o 
  -4   5   5      235.84      226.37      7.23 o 
  -3   5   5      214.06      199.23      7.15 o 
  -2   5   5       10.49       12.33      5.74 o 
  -1   5   5        4.90        1.32      4.44 o 
   0   5   5      419.02      424.81     18.69 o 
   1   5   5      538.86      605.57     24.50 o 
   2   5   5      437.52      394.96     50.70 o 
   3   5   5      186.02      181.69      4.64 o 
   4   5   5      283.05      197.51     12.72 o 
   5   5   5      382.37      384.82     13.08 o 
   6   5   5       43.69       56.65      8.44 o 
   7   5   5       53.14       56.96     10.95 o 
   8   5   5        5.09        1.75     15.78 o 
   9   5   5       27.39       23.65      6.89 o 
  10   5   5        0.76       -3.26      6.18 o 
  11   5   5        4.26        4.45     11.91 o 
  12   5   5        0.12       -0.18     11.60 o 
 -15   6   5        6.50        9.01     12.73 o 
 -14   6   5        0.01        0.13     10.94 o 
 -13   6   5       24.69       34.67      8.80 o 
 -12   6   5        6.64       -0.37      8.41 o 
 -11   6   5        2.38        0.10      7.99 o 
 -10   6   5       34.54       46.01      7.22 o 
  -9   6   5       15.59       12.46      6.98 o 
  -8   6   5       27.84       27.91      8.55 o 
  -7   6   5        4.34       12.21      7.43 o 
  -6   6   5       22.60       27.56      7.03 o 
  -5   6   5       63.57       61.13      8.24 o 
  -4   6   5        1.29        4.11      7.13 o 
  -3   6   5        0.85        4.75      6.22 o 
  -2   6   5       51.91       63.92      7.40 o 
  -1   6   5      260.32      244.25     10.02 o 
   0   6   5       19.15       11.39      8.63 o 
   1   6   5      136.25      216.68     13.06 o 
   2   6   5       83.52       64.18     11.16 o 
   3   6   5      375.82      224.98     26.74 o 
   4   6   5        2.21        3.85      6.35 o 
   5   6   5      346.51      516.09     35.32 o 
   6   6   5        1.76        1.86      5.84 o 
   7   6   5        3.06       14.34      9.80 o 
   8   6   5        9.37       10.46      9.21 o 
   9   6   5        0.11       -3.73     13.40 o 
  10   6   5        3.16        0.14     10.16 o 
  11   6   5        0.03       -1.39     10.41 o 
 -14   7   5        0.52       -3.08     10.40 o 
 -13   7   5        6.16        4.38      9.12 o 
 -12   7   5        6.71       10.18     11.17 o 
 -11   7   5       44.04       48.35     11.68 o 
 -10   7   5       32.32       52.27     12.04 o 
  -9   7   5        5.16        9.08      8.75 o 
  -8   7   5        2.68        7.96     10.62 o 
  -7   7   5        9.72        6.43      9.25 o 
  -6   7   5       63.09       38.01      8.11 o 
  -5   7   5        0.15        2.84      7.38 o 
  -4   7   5       41.61       29.03      8.04 o 
  -3   7   5       28.49       41.00      7.99 o 
  -2   7   5      305.26      374.35     44.71 o 
  -1   7   5      166.44      164.57     15.07 o 
   0   7   5      121.12      102.29      9.30 o 
   1   7   5       72.92       76.22      3.51 o 
   2   7   5       88.73      124.15      9.23 o 
   3   7   5       13.46       14.85      9.74 o 
   4   7   5       32.98       14.03      7.74 o 
   5   7   5       15.68       13.41     10.86 o 
   6   7   5       13.95       21.93     10.89 o 
   7   7   5        0.65       -6.94      7.04 o 
   8   7   5       10.27        8.08      8.08 o 
   9   7   5        0.54       -2.48     11.60 o 
  10   7   5        4.22        4.57     14.56 o 
 -12   8   5        1.58       -3.16     11.98 o 
 -11   8   5        5.12       -0.13     14.22 o 
 -10   8   5        8.98       21.31     12.59 o 
  -9   8   5       80.54       68.94     11.83 o 
  -8   8   5       39.62       50.39     10.86 o 
  -7   8   5       42.70       33.99      9.78 o 
  -6   8   5       19.14       19.08      9.82 o 
  -5   8   5       53.61       48.11      9.78 o 
  -4   8   5       19.58       26.07      8.91 o 
  -3   8   5       50.57       27.47      9.57 o 
  -2   8   5       47.20       58.92     12.69 o 
  -1   8   5       68.12       78.50     15.16 o 
   0   8   5       23.69       23.35      9.51 o 
   1   8   5       25.87       12.52      8.54 o 
   2   8   5       19.96       31.15      8.84 o 
   3   8   5        2.15        3.76     15.02 o 
   4   8   5       20.33        6.79      8.79 o 
   5   8   5        2.36       -0.37      9.32 o 
   6   8   5        2.67        2.25     18.03 o 
   7   8   5        1.60        6.15      9.37 o 
   8   8   5        2.70        6.83     11.27 o 
   9   8   5        1.91        0.25     18.03 o 
 -11   9   5        0.05        2.70     12.56 o 
 -10   9   5        0.76        3.55     12.82 o 
  -9   9   5       11.19       -0.98     12.27 o 
  -8   9   5       10.61       13.82     11.79 o 
  -7   9   5       56.42       70.63     18.17 o 
  -6   9   5        2.12        4.11     12.26 o 
  -5   9   5        7.86        1.51     11.13 o 
  -4   9   5       15.19        9.41     12.12 o 
  -3   9   5        0.23        0.25     10.53 o 
  -2   9   5        4.38        6.32      9.95 o 
  -1   9   5        8.58       17.15      9.90 o 
   0   9   5        3.53        1.69      7.59 o 
   1   9   5        2.69        2.13      9.30 o 
   2   9   5        1.33        1.75     16.02 o 
   3   9   5       25.13       20.72      9.73 o 
   4   9   5        1.67       10.27     17.03 o 
   5   9   5        4.20        6.01     16.53 o 
   6   9   5        1.42        9.55     11.07 o 
   7   9   5        6.71        0.50     17.03 o 
  -9  10   5       34.46       23.51     19.28 o 
  -8  10   5        0.00        0.60     14.31 o 
  -7  10   5       10.11        8.58     10.23 o 
  -6  10   5        5.48        6.80     13.76 o 
  -5  10   5        2.08        2.33     14.39 o 
  -4  10   5        0.56        1.25     19.53 o 
  -3  10   5        7.66        0.55     12.50 o 
  -2  10   5        2.43       -0.36     12.62 o 
  -1  10   5        2.26        2.25     16.78 o 
   0  10   5        0.25       -3.26     17.53 o 
   1  10   5        2.30        6.26     12.77 o 
   2  10   5        3.47       -0.21     10.44 o 
   3  10   5        0.77       10.02     14.77 o 
   4  10   5        1.09       -6.01     14.77 o 
   5  10   5        0.59       -1.25     16.53 o 
  -5  11   5        1.11       -5.62     12.50 o 
  -4  11   5        0.02       -0.10     13.63 o 
  -3  11   5        2.16        4.07     11.87 o 
  -2  11   5        1.99       -4.26     21.03 o 
  -1  11   5        0.35       -5.51     13.52 o 
   0  11   5        2.25       -0.25     16.03 o 
   1  11   5        0.11       -5.01     17.28 o 
 -16   0   6        0.28        7.26     14.52 o 
 -14   0   6        3.01       -0.50     11.77 o 
 -12   0   6      558.34      566.05     20.24 o 
 -10   0   6      252.89      244.99      7.55 o 
  -8   0   6      268.66      167.18      8.83 o 
  -6   0   6     1016.84     1009.31     25.06 o 
  -4   0   6      398.52      392.58     11.94 o 
  -2   0   6      199.11      224.10      5.80 o 
   0   0   6     2662.75     3032.76     39.43 o 
   2   0   6      242.73      311.05      7.57 o 
   4   0   6       82.20      139.51      9.03 o 
   6   0   6      486.94      372.95     14.68 o 
   8   0   6      169.49      223.55     25.87 o 
  10   0   6      143.84      139.54     16.06 o 
  12   0   6        9.97       17.03     14.27 o 
 -17   1   6        4.80        2.06     12.83 o 
 -16   1   6        0.03        0.37      9.34 o 
 -15   1   6       20.78       14.45      7.67 o 
 -14   1   6       60.98       62.51      9.21 o 
 -13   1   6        5.71        7.22      6.74 o 
 -12   1   6       30.68       25.93      6.91 o 
 -11   1   6       60.87       67.94      5.96 o 
 -10   1   6      139.02      119.61      6.86 o 
  -9   1   6      117.52      111.21      4.43 o 
  -8   1   6      632.53      544.45     16.33 o 
  -7   1   6     1075.32     1224.80     30.44 o 
  -6   1   6     4797.22     5353.02     70.44 o 
  -5   1   6      136.40      145.55      3.27 o 
  -4   1   6       71.29       72.66      3.46 o 
  -3   1   6      383.58      332.38      4.95 o 
  -2   1   6      466.14      433.82      6.09 o 
  -1   1   6     1561.78     1735.05     34.13 o 
   0   1   6      126.80      120.92      4.04 o 
   1   1   6      736.42      640.30     22.82 o 
   2   1   6       16.37       13.43      3.79 o 
   3   1   6       55.49       60.97      3.51 o 
   4   1   6        7.64        5.51      6.06 o 
   5   1   6       16.10       20.24      5.54 o 
   6   1   6      176.23      185.09      6.05 o 
   7   1   6        0.77        5.27      6.67 o 
   8   1   6       45.94       37.40      6.53 o 
   9   1   6       56.17       73.93      7.71 o 
  10   1   6        0.04        1.25      7.26 o 
  11   1   6        2.38        8.58      9.17 o 
  12   1   6        2.42        4.03      8.16 o 
  13   1   6        0.98        6.33      8.34 o 
 -17   2   6        1.85        8.42      9.93 o 
 -16   2   6        0.29        3.97      9.90 o 
 -15   2   6        0.18        7.95      8.30 o 
 -14   2   6       34.36       40.60      9.72 o 
 -13   2   6       79.53       86.27      9.21 o 
 -12   2   6       42.07       38.55      6.64 o 
 -11   2   6      200.77      172.85     11.33 o 
 -10   2   6       12.64       23.09      5.13 o 
  -9   2   6       69.11       66.25      5.31 o 
  -8   2   6       11.29       11.24      3.78 o 
  -7   2   6      333.08      361.00      9.88 o 
  -6   2   6      179.80      206.54      6.93 o 
  -5   2   6     1085.23     1053.84     11.48 o 
  -4   2   6      214.74      268.93      6.81 o 
  -3   2   6      668.79      709.39     11.91 o 
  -2   2   6     1025.70      991.58     43.67 o 
  -1   2   6      165.36        0.76    109.16 o 
   0   2   6       38.01       14.31      7.79 o 
   1   2   6     1536.13     1804.33    224.53 o 
   2   2   6       91.53       62.73      5.24 o 
   3   2   6       27.24       10.75      4.24 o 
   4   2   6      166.19      226.90     10.59 o 
   5   2   6       13.91        6.09      5.44 o 
   6   2   6      358.21      381.10     14.92 o 
   7   2   6       33.04       24.70      8.12 o 
   8   2   6        1.76       -3.15      6.85 o 
   9   2   6        2.21        1.04      6.86 o 
  10   2   6        4.12        2.29      7.02 o 
  11   2   6        1.31       -1.18      8.54 o 
  12   2   6        2.87        1.15      9.32 o 
  13   2   6        3.12        1.60      9.54 o 
 -17   3   6        1.56       -1.29     10.80 o 
 -16   3   6        4.96       10.83     11.09 o 
 -15   3   6        2.72       -2.09      9.44 o 
 -14   3   6        4.78       -0.33      8.22 o 
 -13   3   6        1.43       -3.51      7.66 o 
 -12   3   6      190.28      151.44      9.91 o 
 -11   3   6      172.71      176.06     10.78 o 
 -10   3   6       72.83       96.50      8.43 o 
  -9   3   6        0.68        3.70      5.64 o 
  -8   3   6        4.55        1.66      4.95 o 
  -7   3   6      119.97      106.30      4.93 o 
  -6   3   6        4.09        9.64      3.49 o 
  -5   3   6       34.96       30.14      4.06 o 
  -4   3   6        0.00        5.30      3.09 o 
  -3   3   6     1077.50     1004.56     24.30 o 
  -2   3   6       56.43       56.58      4.32 o 
  -1   3   6      342.14      380.33     33.27 o 
   0   3   6     2134.92     2456.80     63.88 o 
   1   3   6        4.01       -1.53      4.14 o 
   2   3   6       17.79       10.59      4.76 o 
   3   3   6       29.28       54.08      7.32 o 
   4   3   6        0.03        1.20      5.63 o 
   5   3   6      172.05      167.60      7.92 o 
   6   3   6      107.05      137.97      9.53 o 
   7   3   6       11.15       15.79      7.24 o 
   8   3   6        0.02        3.22      8.46 o 
   9   3   6       27.39       19.66      9.16 o 
  10   3   6        0.04        2.46      7.77 o 
  11   3   6        2.20        3.30      7.84 o 
  12   3   6        0.66       -4.76     14.27 o 
  13   3   6        0.45        2.00     13.52 o 
 -16   4   6        2.26        8.68     12.27 o 
 -15   4   6       18.44       16.57      8.67 o 
 -14   4   6       17.39       18.76      8.38 o 
 -13   4   6        0.47       -0.64      9.16 o 
 -12   4   6       17.31        9.52      9.24 o 
 -11   4   6       52.11       51.42      6.85 o 
 -10   4   6        2.00        6.02      6.54 o 
  -9   4   6        9.23       16.18      6.83 o 
  -8   4   6       37.15       31.96      4.81 o 
  -7   4   6       28.60       36.65      4.57 o 
  -6   4   6       40.75       52.51      5.05 o 
  -5   4   6      171.68      127.12      4.42 o 
  -4   4   6      327.37      316.28      7.30 o 
  -3   4   6        3.64       10.52      7.31 o 
  -2   4   6      479.41      462.77      9.52 o 
  -1   4   6        3.46       22.29     11.52 o 
   0   4   6        4.72        4.14      5.70 o 
   1   4   6       87.79       58.00      6.78 o 
   2   4   6      194.11      184.13     11.32 o 
   3   4   6        2.14        1.17      4.87 o 
   4   4   6       60.07       64.28      2.93 o 
   5   4   6      115.30      144.01     11.67 o 
   6   4   6      407.12      414.68     22.87 o 
   7   4   6       37.52       39.74     10.47 o 
   8   4   6        0.23        1.70     10.15 o 
   9   4   6        1.67        2.71      8.19 o 
  10   4   6        0.44        4.13      9.21 o 
  11   4   6        2.17        5.48     12.01 o 
  12   4   6        0.18       -0.09     12.79 o 
 -16   5   6        1.09       -2.90     12.13 o 
 -15   5   6        4.39        4.40     11.25 o 
 -14   5   6        0.07        2.72     10.96 o 
 -13   5   6       36.91       44.26      8.06 o 
 -12   5   6        5.39        5.85      8.39 o 
 -11   5   6       21.86       21.51      8.97 o 
 -10   5   6       17.36       18.45      6.01 o 
  -9   5   6       34.01       37.46      5.35 o 
  -8   5   6        4.27        4.96      8.85 o 
  -7   5   6       34.54       31.35      5.64 o 
  -6   5   6       10.29       11.13      5.59 o 
  -5   5   6        3.63       -0.16      6.14 o 
  -4   5   6      105.30      127.05      3.74 o 
  -3   5   6       26.51       19.31      6.13 o 
  -2   5   6        0.63       -2.31      5.89 o 
  -1   5   6       96.36       99.47      6.63 o 
   0   5   6       15.52       38.67      7.82 o 
   1   5   6      157.87      154.67     12.19 o 
   2   5   6       50.41       35.52      5.85 o 
   3   5   6        6.24        5.91      5.41 o 
   4   5   6      152.85      169.64     12.93 o 
   5   5   6      157.25      160.97     17.37 o 
   6   5   6       30.54       19.18      8.08 o 
   7   5   6        8.19        5.93      4.71 o 
   8   5   6       12.27       13.77     12.27 o 
   9   5   6        2.35       -0.56      5.30 o 
  10   5   6        0.71       -1.20     11.84 o 
  11   5   6        0.77       -2.43     11.42 o 
 -15   6   6        0.51        2.72     13.90 o 
 -14   6   6        3.82       12.22     11.10 o 
 -13   6   6       12.25       16.97      9.50 o 
 -12   6   6       26.27       26.62      8.84 o 
 -11   6   6       28.61       25.84      8.24 o 
 -10   6   6        5.55        1.04      7.78 o 
  -9   6   6        2.41        7.26      6.91 o 
  -8   6   6        0.74        3.41      6.98 o 
  -7   6   6       13.30        9.09      6.51 o 
  -6   6   6       29.60       47.57      6.64 o 
  -5   6   6      115.32       90.19      7.15 o 
  -4   6   6       86.05       81.09      7.54 o 
  -3   6   6       43.23       48.44      7.40 o 
  -2   6   6      252.76      267.91     18.50 o 
  -1   6   6       11.48        1.59     11.45 o 
   0   6   6       31.05       10.99      6.41 o 
   1   6   6      181.16      153.58      8.01 o 
   2   6   6      261.17      415.35     16.36 o 
   3   6   6        0.01        2.35      9.33 o 
   4   6   6        5.43        0.42      6.50 o 
   5   6   6       23.69       22.13      4.06 o 
   6   6   6        3.87       19.28      9.85 o 
   7   6   6       11.11       12.31     10.23 o 
   8   6   6        0.39       -3.46      7.21 o 
   9   6   6        0.00       -0.57      7.37 o 
  10   6   6        0.94        0.00     23.04 o 
  11   6   6        2.94        7.01     10.77 o 
 -14   7   6        6.78        9.95     10.33 o 
 -13   7   6        1.05        3.56     10.27 o 
 -12   7   6        0.12       -2.60     10.02 o 
 -11   7   6        1.11        0.78     10.51 o 
 -10   7   6        8.17        6.96     10.09 o 
  -9   7   6       59.78       40.02      8.97 o 
  -8   7   6      145.04      122.29     12.07 o 
  -7   7   6      105.24       97.70      9.83 o 
  -6   7   6        4.86        4.34      9.19 o 
  -5   7   6       82.54       70.80     10.24 o 
  -4   7   6       24.90       28.94      9.11 o 
  -3   7   6       14.60       15.25      7.73 o 
  -2   7   6        0.73        2.94      6.77 o 
  -1   7   6       30.43       44.44      9.74 o 
   0   7   6      115.03       64.72     19.11 o 
   1   7   6       81.82       76.03     11.28 o 
   2   7   6       30.67       51.57     10.21 o 
   3   7   6        4.80       15.53     13.77 o 
   4   7   6       47.27       20.83     11.94 o 
   5   7   6        0.65        2.13     10.35 o 
   6   7   6        1.58        1.35      3.64 o 
   7   7   6        1.34        1.83      5.35 o 
   8   7   6        0.33        3.74     10.80 o 
   9   7   6        0.03        0.58     10.51 o 
  10   7   6        1.83        7.01     16.53 o 
 -13   8   6        2.41      -11.77     18.03 o 
 -12   8   6        6.47        4.85     13.64 o 
 -11   8   6        8.22        6.24     12.23 o 
 -10   8   6       11.61        9.60     11.79 o 
  -9   8   6        3.01        0.76     11.39 o 
  -8   8   6       59.72       71.91     14.81 o 
  -7   8   6       57.43       40.69     13.16 o 
  -6   8   6       21.83       12.94      9.21 o 
  -5   8   6        0.11        5.81      8.83 o 
  -4   8   6       37.95       43.11      9.60 o 
  -3   8   6        2.91       -1.58     10.62 o 
  -2   8   6      198.01      189.20     14.06 o 
  -1   8   6       40.28       39.56     12.15 o 
   0   8   6       16.54       25.13      6.64 o 
   1   8   6       55.10       62.91     14.79 o 
   2   8   6        0.30       -0.25     11.77 o 
   3   8   6       59.52       46.49     10.79 o 
   4   8   6        0.04       -4.26     13.27 o 
   5   8   6        0.52        5.94     11.36 o 
   6   8   6        0.30        1.77     10.83 o 
   7   8   6        0.33        5.01     17.78 o 
   8   8   6        5.23        6.26     19.53 o 
 -11   9   6        0.33       11.27     15.77 o 
 -10   9   6       29.90       28.34     12.26 o 
  -9   9   6        1.41       -4.33     15.51 o 
  -8   9   6        6.82        6.08     12.72 o 
  -7   9   6       21.39       24.73     11.83 o 
  -6   9   6        0.02        1.70     11.29 o 
  -5   9   6       11.77       12.60     11.55 o 
  -4   9   6       15.58       17.31     10.39 o 
  -3   9   6       12.66       13.94     11.51 o 
  -2   9   6        3.32        5.78     10.09 o 
  -1   9   6        6.98       16.74      8.84 o 
   0   9   6        0.01       -1.50     12.27 o 
   1   9   6        0.00       -7.51     12.02 o 
   2   9   6        5.16        0.88     10.10 o 
   4   9   6        3.22       13.07     11.85 o 
   5   9   6        4.09        5.76     16.53 o 
   6   9   6        2.91        7.01     19.53 o 
   7   9   6        3.28       -3.26     18.03 o 
  -9  10   6        0.60       -8.51     15.77 o 
  -8  10   6       13.66        6.61     12.73 o 
  -7  10   6        0.87       -1.55     12.30 o 
  -6  10   6        7.61        9.07     14.13 o 
  -5  10   6        5.47        5.40     13.89 o 
  -4  10   6        1.19       -0.65     10.42 o 
  -3  10   6        7.02        7.45     12.02 o 
  -2  10   6        3.44        4.34      9.87 o 
  -1  10   6        1.38        2.50     14.77 o 
   0  10   6        5.41       11.77     12.77 o 
   1  10   6        0.05        4.76     17.53 o 
   2  10   6        0.03       13.27     14.02 o 
   3  10   6       19.08       23.38     12.46 o 
   4  10   6        4.02        1.25     17.03 o 
  -4  11   6        2.58        4.26     12.12 o 
  -3  11   6        5.63       13.14     12.81 o 
  -2  11   6        6.80        7.51     20.78 o 
  -1  11   6        4.30       20.03     20.03 o 
 -17   0   7        1.72        1.75     12.52 o 
 -15   0   7        8.59        8.76     11.02 o 
 -13   0   7       88.43       95.30     13.04 o 
 -11   0   7      132.32      126.78      9.54 o 
  -9   0   7      115.87      141.10      6.28 o 
  -7   0   7     1229.40     1368.70     37.78 o 
  -5   0   7     2014.77     2347.26     48.39 o 
  -3   0   7       79.24       84.11      4.77 o 
  -1   0   7      235.76      193.80      9.34 o 
   1   0   7     2205.37     2564.20     85.74 o 
   3   0   7      186.52      244.78     17.61 o 
   5   0   7       57.40       38.11     17.05 o 
   7   0   7        4.27        6.76     11.77 o 
   9   0   7       20.10       35.07     10.52 o 
  11   0   7       10.51        2.50     12.52 o 
 -17   1   7        6.14        2.54     11.73 o 
 -16   1   7        0.90        0.56     12.05 o 
 -15   1   7        9.03       13.43      8.20 o 
 -14   1   7       13.99       22.42      8.34 o 
 -13   1   7       18.92       18.13      7.70 o 
 -12   1   7       62.17       50.23      8.33 o 
 -11   1   7      136.83      102.21      9.56 o 
 -10   1   7       70.29       88.94      5.12 o 
  -9   1   7       29.47       17.33      5.31 o 
  -8   1   7      162.16      132.35      5.32 o 
  -7   1   7       78.21       57.92      3.32 o 
  -6   1   7      485.43      509.85      5.72 o 
  -5   1   7      121.65      128.59      4.89 o 
  -4   1   7      420.72      437.87      7.04 o 
  -3   1   7        3.86        2.50      3.17 o 
  -2   1   7      150.36       92.46      3.19 o 
  -1   1   7      544.72      589.29     13.86 o 
   0   1   7      479.94      479.80     12.70 o 
   1   1   7       12.48       12.78      2.63 o 
   2   1   7       57.12       42.13      4.44 o 
   3   1   7        2.29        4.18      5.05 o 
   4   1   7       27.22       17.19      5.40 o 
   5   1   7      136.69      199.11     15.65 o 
   6   1   7       30.14       51.53     10.61 o 
   7   1   7      226.03      213.97      7.61 o 
   8   1   7       91.17       85.42      9.85 o 
   9   1   7        4.33        4.60      7.08 o 
  10   1   7        0.04       -3.36      9.61 o 
  11   1   7        0.56       -0.96      7.40 o 
  12   1   7        3.64        4.31     11.36 o 
 -17   2   7        2.82        4.29     10.22 o 
 -16   2   7        2.60       -1.40     10.80 o 
 -15   2   7        4.87        4.05      8.15 o 
 -14   2   7        3.22       -0.72      7.20 o 
 -13   2   7       34.00       21.88      9.21 o 
 -12   2   7        0.36       -0.75      8.12 o 
 -11   2   7       29.43       21.92      6.11 o 
 -10   2   7       35.52       40.34      5.95 o 
  -9   2   7      119.51      172.98      6.53 o 
  -8   2   7      177.68      162.08      5.12 o 
  -7   2   7      301.04      312.49      8.92 o 
  -6   2   7       69.69       84.58      5.49 o 
  -5   2   7      374.46      328.06      8.85 o 
  -4   2   7       60.52       49.81      3.13 o 
  -3   2   7      155.94      156.61      3.90 o 
  -2   2   7      222.00      217.76      7.86 o 
  -1   2   7      711.98      627.14    157.78 o 
   0   2   7      130.70      117.29     43.10 o 
   1   2   7        0.50        4.70      3.18 o 
   2   2   7      303.28      349.65      9.63 o 
   3   2   7       19.99       26.23      7.17 o 
   4   2   7       30.10       22.95      4.68 o 
   5   2   7        0.27        1.29      7.38 o 
   6   2   7       64.79       68.74      8.10 o 
   7   2   7       24.29       15.63      9.45 o 
   8   2   7        3.56        5.71      7.70 o 
   9   2   7        2.67        1.60      7.99 o 
  10   2   7        2.54        3.59      6.76 o 
  11   2   7        0.35        2.25      7.56 o 
  12   2   7        0.02       -6.25      8.59 o 
 -17   3   7        1.19        4.35     12.81 o 
 -16   3   7        3.02        2.83      9.30 o 
 -15   3   7        0.18       -2.04     10.87 o 
 -14   3   7        2.42       10.61      7.69 o 
 -13   3   7       38.49       28.20      8.12 o 
 -12   3   7        9.09       10.55      8.12 o 
 -11   3   7      701.08      678.41     15.92 o 
 -10   3   7      220.51      250.30     12.51 o 
  -9   3   7      236.89      224.05      5.96 o 
  -8   3   7        4.67        5.25      4.75 o 
  -7   3   7        1.49        2.89      4.95 o 
  -6   3   7       37.09       42.17      4.34 o 
  -5   3   7       49.66       50.51      4.36 o 
  -4   3   7      108.79       86.91      4.82 o 
  -3   3   7      131.85      133.50      8.29 o 
  -2   3   7      148.97       91.02      5.24 o 
  -1   3   7       44.51       38.11      5.52 o 
   0   3   7       11.49        4.22      4.45 o 
   1   3   7        1.19        2.10      4.89 o 
   2   3   7       25.87       36.02      2.82 o 
   3   3   7        4.34        1.92      2.63 o 
   4   3   7      279.25      306.94     22.16 o 
   5   3   7      259.31      256.52     15.49 o 
   6   3   7        3.29        3.51      7.20 o 
   7   3   7       21.43       25.34      8.00 o 
   8   3   7        0.02        1.61      9.47 o 
   9   3   7        0.87        4.18      9.16 o 
  10   3   7        0.20       13.27     12.52 o 
  11   3   7        0.14       -3.19      7.69 o 
  12   3   7        1.09       -2.63     10.77 o 
 -16   4   7        1.94        0.29     14.45 o 
 -15   4   7        8.85       10.68      9.02 o 
 -14   4   7        5.25        4.92      8.66 o 
 -13   4   7        8.44        6.91      9.44 o 
 -12   4   7        5.30       11.19      7.57 o 
 -11   4   7       79.41       63.11      9.04 o 
 -10   4   7        0.31        5.21      7.16 o 
  -9   4   7        2.85        6.62      5.17 o 
  -8   4   7       72.99       61.66      4.94 o 
  -7   4   7       26.37       17.07      7.06 o 
  -6   4   7      504.63      576.50     39.64 o 
  -5   4   7        0.28        6.18      4.87 o 
  -4   4   7      166.14      158.95      5.50 o 
  -3   4   7      135.60      107.15      5.37 o 
  -2   4   7        0.61        1.33      4.56 o 
  -1   4   7        5.65        3.16      4.42 o 
   0   4   7      208.66      143.28      6.02 o 
   1   4   7       17.03        9.38      5.41 o 
   2   4   7        9.85       27.05      8.77 o 
   3   4   7        0.09       -1.34      2.82 o 
   4   4   7      142.92      191.79     11.53 o 
   5   4   7      279.85      258.57     19.21 o 
   6   4   7      200.09      159.39     33.80 o 
   7   4   7       17.39        8.94      7.25 o 
   8   4   7        2.54        2.22      8.36 o 
   9   4   7        4.49        3.65      9.08 o 
  10   4   7        0.12        4.84      6.96 o 
  11   4   7        0.29        0.51      8.39 o 
 -16   5   7        1.56       -0.12     12.18 o 
 -15   5   7        1.23        3.16     12.08 o 
 -14   5   7        5.74        3.99      9.72 o 
 -13   5   7        6.82        1.20      9.34 o 
 -12   5   7       41.44       41.93      8.59 o 
 -11   5   7       19.33       23.34      8.12 o 
 -10   5   7        9.05        5.15      7.87 o 
  -9   5   7        3.44        8.61      7.13 o 
  -8   5   7       81.56       66.32      5.82 o 
  -7   5   7       25.85       18.78      5.58 o 
  -6   5   7       23.60       30.36      5.85 o 
  -5   5   7      315.98      294.47      8.70 o 
  -4   5   7       46.12       38.65      6.60 o 
  -3   5   7       62.48       44.91      5.57 o 
  -2   5   7       31.33       22.67      5.14 o 
  -1   5   7      319.35      247.96      7.81 o 
   0   5   7       88.60       83.81      6.12 o 
   1   5   7        7.16       40.54      6.48 o 
   2   5   7       11.33        8.26     14.28 o 
   3   5   7       24.64       78.36      7.26 o 
   4   5   7       43.24       45.60      8.42 o 
   5   5   7       87.01      123.67     15.63 o 
   6   5   7       60.48       61.91     26.07 o 
   7   5   7       37.04       30.17      7.89 o 
   8   5   7        3.86       10.83      9.77 o 
   9   5   7       22.99       18.67     10.05 o 
  10   5   7        0.03        0.31     10.46 o 
  11   5   7        3.92        9.61     12.97 o 
 -15   6   7        0.09        3.69     11.07 o 
 -14   6   7       19.17       29.47     11.85 o 
 -13   6   7        0.54        1.58      9.48 o 
 -12   6   7        8.14        3.08      8.52 o 
 -11   6   7       29.01       36.12     10.39 o 
 -10   6   7       21.71       22.87      7.35 o 
  -9   6   7       55.01       74.94      9.52 o 
  -8   6   7       92.80       97.15      8.53 o 
  -7   6   7       45.34       43.64      6.90 o 
  -6   6   7      241.90      240.24      9.33 o 
  -5   6   7        7.78       14.07      6.52 o 
  -4   6   7       40.56       18.29     10.52 o 
  -3   6   7      113.64       93.11     19.83 o 
  -2   6   7       81.79       98.24     11.47 o 
  -1   6   7      579.31      607.93     20.77 o 
   0   6   7      265.26      208.35     21.65 o 
   1   6   7      323.11      379.98     18.14 o 
   2   6   7      354.37      514.42     26.21 o 
   3   6   7      290.52      259.11     10.71 o 
   4   6   7       12.02       -1.00     12.27 o 
   5   6   7        2.70        6.33     10.88 o 
   6   6   7        1.22        2.26      8.82 o 
   7   6   7        0.02        1.02      8.84 o 
   8   6   7        0.01       -6.66     12.09 o 
   9   6   7        0.81       -4.51     15.77 o 
  10   6   7        0.58        5.51     18.28 o 
 -14   7   7        0.75        3.75     12.28 o 
 -13   7   7        1.62       -2.58      9.82 o 
 -12   7   7        9.31        3.41      9.70 o 
 -11   7   7        5.58       17.01     10.76 o 
 -10   7   7       16.97       22.28      9.19 o 
  -9   7   7        0.41        0.63     11.33 o 
  -8   7   7      200.37      229.79     22.48 o 
  -7   7   7       66.17       78.51     13.02 o 
  -6   7   7      144.21      138.80     12.76 o 
  -5   7   7       69.91       53.77     15.42 o 
  -4   7   7      177.17      178.52     15.51 o 
  -3   7   7        8.11        2.80      7.18 o 
  -2   7   7      111.31       92.63      9.28 o 
  -1   7   7        0.01       -0.10      7.84 o 
   0   7   7       19.76       16.29     12.52 o 
   1   7   7        6.97       29.26      9.01 o 
   2   7   7        4.54       -2.76      7.69 o 
   3   7   7       44.43       74.20     10.94 o 
   4   7   7        0.83        7.92     10.04 o 
   5   7   7        1.15        3.76     14.27 o 
   6   7   7        1.84        6.02     11.15 o 
   7   7   7        0.61        0.71     10.09 o 
   8   7   7        3.40       13.52     16.78 o 
   9   7   7        1.91      -14.27     21.53 o 
 -12   8   7        0.29       -2.07     13.87 o 
 -11   8   7        2.66        0.52     12.91 o 
 -10   8   7        0.88       -0.91     12.30 o 
  -9   8   7       12.88        8.54     12.74 o 
  -8   8   7        0.38        0.72     14.81 o 
  -7   8   7       40.35       36.25     12.34 o 
  -6   8   7       23.56       18.95     10.58 o 
  -5   8   7       49.32       43.90     12.35 o 
  -4   8   7       70.99       44.25      9.65 o 
  -3   8   7        2.60       -1.53      9.45 o 
  -2   8   7       68.81       79.36     12.87 o 
  -1   8   7        0.91        1.38      8.16 o 
   0   8   7       13.73       20.79     10.77 o 
   1   8   7       10.19       25.54     12.02 o 
   2   8   7       16.40       29.49     10.08 o 
   3   8   7        4.93       -2.25     17.53 o 
   4   8   7       51.74       54.05     12.06 o 
   5   8   7        1.95        8.75     11.52 o 
   6   8   7        5.61       16.03     20.03 o 
   7   8   7        0.13       -2.25     23.04 o 
 -11   9   7        3.40       10.26     11.90 o 
 -10   9   7        0.00        1.68     11.47 o 
  -9   9   7       17.65       20.90     11.79 o 
  -8   9   7       12.44       12.65     11.43 o 
  -7   9   7        1.79        0.19     12.32 o 
  -6   9   7        2.28        0.25     16.03 o 
  -5   9   7        1.81        0.16     12.47 o 
  -4   9   7        4.26        3.39     10.76 o 
  -3   9   7        9.81        9.12     10.89 o 
  -2   9   7        1.83        0.09     11.75 o 
  -1   9   7        0.43        5.79      8.84 o 
   0   9   7        2.75       10.52     11.77 o 
   1   9   7        0.56        2.00     14.52 o 
   2   9   7       22.09       38.82     14.53 o 
   3   9   7        2.86        4.10     10.02 o 
   4   9   7        0.05        0.75     20.53 o 
   5   9   7        0.20        2.97     11.67 o 
   6   9   7        1.43        1.12     12.01 o 
  -8  10   7        3.68        0.66     14.36 o 
  -7  10   7        2.39       -0.69     12.97 o 
  -6  10   7        0.03       -3.36     10.71 o 
  -5  10   7        0.31        3.25     12.30 o 
  -4  10   7        5.12        1.48     12.13 o 
  -3  10   7        0.50       -4.95     10.28 o 
  -2  10   7       11.00        4.51     16.28 o 
  -1  10   7        1.83       -9.26     16.53 o 
   0  10   7        2.39       -1.75     19.03 o 
   1  10   7        1.21        1.25     28.29 o 
   2  10   7        0.15        7.76     15.27 o 
   3  10   7        9.78        7.63     11.79 o 
 -16   0   8        0.40        0.00     15.02 o 
 -14   0   8        8.51       11.02     12.52 o 
 -12   0   8       14.79       11.77      8.77 o 
 -10   0   8       11.08       26.30      8.26 o 
  -8   0   8      262.01      352.76     21.67 o 
  -6   0   8     1005.21     1318.68     13.37 o 
  -4   0   8     1131.75     1289.20     30.01 o 
  -2   0   8      104.19      109.51      4.52 o 
   0   0   8      358.10      393.72      8.85 o 
   2   0   8      730.03      586.45     19.37 o 
   4   0   8      234.47      196.79     10.82 o 
   6   0   8        1.30        5.26     14.52 o 
   8   0   8       12.77       16.28      7.51 o 
  10   0   8       14.65        6.26     11.02 o 
  12   0   8        1.33        0.75     13.27 o 
 -17   1   8        6.98        7.03     11.65 o 
 -16   1   8       14.39       27.52     10.77 o 
 -15   1   8        3.60        2.29      8.25 o 
 -14   1   8        4.09        4.26      7.96 o 
 -13   1   8      145.28      125.49     10.79 o 
 -12   1   8       63.59       58.87      8.53 o 
 -11   1   8      258.39      253.15      9.39 o 
 -10   1   8       52.36       54.77      5.80 o 
  -9   1   8      214.57      226.43      6.28 o 
  -8   1   8        0.41        0.65      4.49 o 
  -7   1   8      365.38      389.93      7.71 o 
  -6   1   8      967.24     1062.48     14.16 o 
  -5   1   8      499.43      574.56      9.57 o 
  -4   1   8      251.75      252.32      3.82 o 
  -3   1   8       33.38       53.04      4.09 o 
  -2   1   8     1802.37     1905.45     37.19 o 
  -1   1   8      271.08      306.08      9.36 o 
   0   1   8      527.36      581.73     16.58 o 
   1   1   8       17.84       26.19      3.56 o 
   2   1   8      292.80      244.60     11.35 o 
   3   1   8      326.29      248.70     10.39 o 
   4   1   8        5.98       -0.53      6.24 o 
   5   1   8       76.90       82.87      7.71 o 
   6   1   8      104.06       89.81     15.12 o 
   7   1   8      256.17      273.92     19.07 o 
   8   1   8       16.36        2.98      8.53 o 
   9   1   8        1.18        2.66      9.81 o 
  10   1   8        2.21        1.88      9.21 o 
  11   1   8        0.03       -1.83      9.80 o 
  12   1   8        0.94        8.39     11.61 o 
 -17   2   8        0.25        1.74      9.44 o 
 -16   2   8        6.93       11.55      9.20 o 
 -15   2   8        0.00       -4.12      8.14 o 
 -14   2   8       50.39       50.69      9.02 o 
 -13   2   8       29.62       14.06      8.37 o 
 -12   2   8       94.01      102.51      7.75 o 
 -11   2   8       73.32       89.93      8.31 o 
 -10   2   8       41.54       46.42      5.23 o 
  -9   2   8      105.79       88.93      5.06 o 
  -8   2   8       21.13       28.56      5.08 o 
  -7   2   8        4.47        2.41      4.34 o 
  -6   2   8        0.43        0.34      4.09 o 
  -5   2   8      364.89      356.19      9.61 o 
  -4   2   8        6.55       12.63      3.10 o 
  -3   2   8      114.05      147.24      4.28 o 
  -2   2   8      153.12      184.32      6.81 o 
  -1   2   8      244.42      239.03     10.11 o 
   0   2   8      116.06      129.97      6.15 o 
   1   2   8      657.10      798.80     21.64 o 
   2   2   8        9.62        9.26      4.18 o 
   3   2   8       11.69       11.86      5.35 o 
   4   2   8        3.51        3.59      7.66 o 
   5   2   8      101.07      111.90      8.14 o 
   6   2   8      182.22      199.57     16.66 o 
   7   2   8        5.78        3.22      8.47 o 
   8   2   8        7.08        4.46     10.82 o 
   9   2   8        0.33        0.37      6.41 o 
  10   2   8        0.01       -0.83      7.15 o 
  11   2   8        6.73        8.36      8.35 o 
 -17   3   8        0.54        0.65     12.04 o 
 -16   3   8        0.12       -3.55     10.81 o 
 -15   3   8        0.89        4.26      8.85 o 
 -14   3   8       16.94       18.77      8.59 o 
 -13   3   8        7.40       17.32      8.72 o 
 -12   3   8        3.24        0.09      8.05 o 
 -11   3   8       23.79       26.80      9.52 o 
 -10   3   8        8.89       16.40      6.73 o 
  -9   3   8        1.47        0.21      6.33 o 
  -8   3   8        7.03        4.66      5.70 o 
  -7   3   8       80.63       66.05      6.09 o 
  -6   3   8      205.04      195.16      5.59 o 
  -5   3   8        8.13        0.27      3.97 o 
  -4   3   8        0.25        4.39      3.56 o 
  -3   3   8      615.49      601.49     12.97 o 
  -2   3   8        3.84        3.93      3.29 o 
  -1   3   8       53.34       20.40      5.58 o 
   0   3   8       47.75       57.21      5.36 o 
   1   3   8        8.32        0.93      2.38 o 
   2   3   8        0.91        0.25      4.77 o 
   3   3   8       41.52       54.44      8.07 o 
   4   3   8       61.07       47.09      7.58 o 
   5   3   8       68.67       73.75      6.66 o 
   6   3   8      204.88      239.42     15.52 o 
   7   3   8       30.08       25.25      9.17 o 
   8   3   8        3.39        8.10      9.02 o 
   9   3   8        3.91        1.85      6.11 o 
  10   3   8        0.01       -7.76     14.77 o 
  11   3   8        0.00        0.42      8.29 o 
 -16   4   8        5.65        7.93     12.26 o 
 -15   4   8        0.58        0.77     11.61 o 
 -14   4   8        7.25        4.86      8.84 o 
 -13   4   8        3.23        0.21      9.63 o 
 -12   4   8      215.14      227.90     11.41 o 
 -11   4   8       59.16       52.86      7.92 o 
 -10   4   8      331.63      300.00     10.80 o 
  -9   4   8      128.70      134.13      6.90 o 
  -8   4   8       10.73       15.68      5.53 o 
  -7   4   8       20.89       16.12      4.27 o 
  -6   4   8      213.32      220.93      6.83 o 
  -5   4   8       23.58       27.43      5.76 o 
  -4   4   8        9.48        3.19      5.65 o 
  -3   4   8       18.65       25.30      5.76 o 
  -2   4   8        3.28        7.64      4.78 o 
  -1   4   8        0.83       -2.61      6.18 o 
   0   4   8        3.66        6.91      5.83 o 
   1   4   8       23.99       24.80     10.02 o 
   2   4   8       13.68       30.40      6.56 o 
   3   4   8       41.32       41.85      9.77 o 
   4   4   8        2.04       -0.95      6.25 o 
   5   4   8       20.30       21.28      4.76 o 
   6   4   8        2.62        1.00      7.55 o 
   7   4   8        3.17        3.65      7.69 o 
   8   4   8        1.79        3.47      8.29 o 
   9   4   8       11.72       11.73      6.14 o 
  10   4   8        0.02        1.66      7.43 o 
  11   4   8        2.70        2.31      8.64 o 
 -16   5   8        0.82        7.27      9.75 o 
 -15   5   8        4.17       -0.26     10.87 o 
 -14   5   8       28.19       22.62      8.95 o 
 -13   5   8        0.02        2.45      8.78 o 
 -12   5   8        3.45       -2.00      8.68 o 
 -11   5   8       61.88       62.02      9.25 o 
 -10   5   8       72.02       99.53      7.98 o 
  -9   5   8       23.41       22.32      7.74 o 
  -8   5   8       63.25       54.21      5.39 o 
  -7   5   8      314.19      338.08      8.77 o 
  -6   5   8       21.25       23.18      6.85 o 
  -5   5   8      163.56      140.12      6.40 o 
  -4   5   8        9.87        5.43      5.81 o 
  -3   5   8        6.43        4.58      6.60 o 
  -2   5   8        5.28       22.54      7.51 o 
  -1   5   8      102.46      147.54     16.56 o 
   0   5   8        7.66       29.93      6.73 o 
   1   5   8        7.55       28.80     10.52 o 
   2   5   8        4.27       32.76      7.64 o 
   3   5   8       37.94       89.95     11.28 o 
   4   5   8       54.87       66.28     10.11 o 
   5   5   8        2.82        1.63      5.09 o 
   6   5   8        0.18       -5.17      9.50 o 
   7   5   8        1.76       -0.51     10.04 o 
   8   5   8        0.19        0.17     10.20 o 
   9   5   8        0.25        4.51     22.03 o 
  10   5   8        0.00        2.75     19.53 o 
 -15   6   8        2.13        2.38     11.37 o 
 -14   6   8        2.68        3.54     10.09 o 
 -13   6   8        0.18        1.56      8.67 o 
 -12   6   8        6.23        2.71     10.88 o 
 -11   6   8        0.58        0.38      7.97 o 
 -10   6   8       19.32       17.32      7.09 o 
  -9   6   8        0.50        3.91      6.62 o 
  -8   6   8      290.14      290.51     11.88 o 
  -7   6   8      135.47      145.31      8.99 o 
  -6   6   8      187.22      164.16      9.57 o 
  -5   6   8        0.06        2.35      6.88 o 
  -4   6   8        2.97       -1.50      7.09 o 
  -3   6   8        5.66        9.98      6.77 o 
  -2   6   8        8.89       14.70      7.45 o 
  -1   6   8        5.41        5.60      8.16 o 
   0   6   8       47.89       43.15      8.42 o 
   1   6   8        6.42       -2.75     12.52 o 
   2   6   8        0.30       -3.64      7.61 o 
   3   6   8        0.46       -1.25     12.02 o 
   4   6   8       38.09       42.13      8.88 o 
   5   6   8        7.42        3.01     10.05 o 
   6   6   8        0.18       -0.25     19.03 o 
   7   6   8        7.64        5.79     10.41 o 
   8   6   8        0.50       -5.65     11.89 o 
   9   6   8        1.06        3.00     11.93 o 
 -14   7   8        0.18       -7.16     10.41 o 
 -13   7   8        0.02        1.81     10.46 o 
 -12   7   8        3.21        3.64      9.67 o 
 -11   7   8        1.14        4.13      9.50 o 
 -10   7   8       35.10       44.59     11.14 o 
  -9   7   8        0.74       -0.35      8.15 o 
  -8   7   8        0.96        0.04      6.95 o 
  -7   7   8        2.62        2.57     10.33 o 
  -6   7   8        4.13       -0.99      9.01 o 
  -5   7   8       12.67        8.80     10.23 o 
  -4   7   8        6.19        1.00      9.56 o 
  -3   7   8       31.50       26.93     11.95 o 
  -2   7   8       20.42       23.43      6.25 o 
  -1   7   8       55.83       49.80      5.46 o 
   0   7   8        1.82        0.06      7.23 o 
   1   7   8       55.22       44.86     11.78 o 
   2   7   8      104.95       64.11      8.77 o 
   3   7   8       64.02       65.92     16.04 o 
   4   7   8       16.70       36.82     24.79 o 
   5   7   8        0.01        7.80     10.23 o 
   6   7   8        0.00        5.76     22.28 o 
   7   7   8        0.11       -3.00     16.78 o 
   8   7   8        0.67        3.51     19.03 o 
 -12   8   8        0.05       -3.51     13.28 o 
 -11   8   8        3.12       -3.36      9.07 o 
 -10   8   8        3.26        0.66     13.25 o 
  -9   8   8       25.07       32.08     11.68 o 
  -8   8   8       11.15        6.99     11.95 o 
  -7   8   8       15.71       11.86     11.02 o 
  -6   8   8        7.39        6.97     10.82 o 
  -5   8   8        1.68       -1.80      8.08 o 
  -4   8   8       72.67       46.63     32.84 o 
  -3   8   8       29.36       25.96      9.47 o 
  -2   8   8       63.70       84.34      9.70 o 
  -1   8   8        6.28       26.74     12.47 o 
   0   8   8        0.03       -5.26     11.27 o 
   1   8   8       35.25       34.07     25.05 o 
   2   8   8        7.11        7.76     17.53 o 
   3   8   8        0.01        1.70      9.59 o 
   4   8   8        2.15        5.51     21.28 o 
   5   8   8        9.07       16.28     16.53 o 
   6   8   8        1.83       -3.32     12.25 o 
   7   8   8        1.56        5.76     18.53 o 
 -10   9   8        0.37        0.56     12.64 o 
  -9   9   8        1.01        5.22     12.94 o 
  -8   9   8       20.43       22.10     14.56 o 
  -7   9   8        8.50       11.54     12.40 o 
  -6   9   8       15.27        7.33     10.65 o 
  -5   9   8        3.57        2.25     21.28 o 
  -4   9   8       24.13       39.07     12.75 o 
  -3   9   8        7.89        2.85      9.84 o 
  -2   9   8        2.11        1.44     11.86 o 
  -1   9   8        3.41        9.32      9.48 o 
   0   9   8        0.47       -6.26     12.77 o 
   1   9   8        5.42       -8.26     20.53 o 
   2   9   8        4.79       16.03     15.27 o 
   3   9   8        1.89        7.00     11.52 o 
   4   9   8       46.65       55.19     11.70 o 
   5   9   8        7.94       21.03     21.29 o 
  -8  10   8        0.01       -1.00     14.02 o 
  -7  10   8        1.05        9.74     15.05 o 
  -6  10   8        0.34       -0.84     15.51 o 
  -5  10   8        0.88       -5.84     12.99 o 
  -4  10   8        0.29       -5.84     12.69 o 
  -3  10   8        9.33       14.25     12.86 o 
  -2  10   8        0.41       -5.26     16.53 o 
  -1  10   8       13.32       10.27     14.02 o 
   0  10   8        0.22        3.51     21.28 o 
 -17   0   9       35.96       39.08     13.78 o 
 -15   0   9        0.12        1.75     12.02 o 
 -13   0   9       56.16       72.18     14.29 o 
 -11   0   9       19.96       18.79      7.76 o 
  -9   0   9       20.89       24.30      6.01 o 
  -7   0   9       40.41       59.15     10.03 o 
  -5   0   9     1106.10     1203.52     31.68 o 
  -3   0   9      113.79      102.72      7.53 o 
  -1   0   9      304.55      361.62     14.13 o 
   1   0   9       29.98       26.56      4.76 o 
   3   0   9        0.07        4.26     10.02 o 
   5   0   9      210.40      161.64     17.85 o 
   7   0   9       86.51       83.75     15.04 o 
   9   0   9       35.66       37.58     13.28 o 
  11   0   9        0.00        1.50     17.28 o 
 -17   1   9        4.45        6.18     12.12 o 
 -16   1   9        3.56       13.15      8.05 o 
 -15   1   9        0.03       -3.60     10.95 o 
 -14   1   9        0.46       -5.13      7.99 o 
 -13   1   9       29.90       38.20      7.03 o 
 -12   1   9       41.61       39.80      6.63 o 
 -11   1   9        8.88        2.04      6.49 o 
 -10   1   9       79.91       84.14      6.21 o 
  -9   1   9       66.33       58.94      5.78 o 
  -8   1   9       51.18       64.64      5.65 o 
  -7   1   9      140.26      176.23      5.17 o 
  -6   1   9      597.07      626.80     13.43 o 
  -5   1   9      163.89      201.52      6.09 o 
  -4   1   9       20.02       16.18      4.87 o 
  -3   1   9      426.64      493.81     15.07 o 
  -2   1   9      305.30      371.56      8.76 o 
  -1   1   9      493.64      616.16     12.85 o 
   0   1   9       69.48      101.68      5.18 o 
   1   1   9      261.21      252.83     11.46 o 
   2   1   9       11.61       21.82      7.51 o 
   3   1   9       44.36       61.07      6.07 o 
   4   1   9      139.82      116.58      7.19 o 
   5   1   9      222.59      260.62     18.44 o 
   6   1   9       24.15       20.90      7.89 o 
   7   1   9      132.46      122.69     13.57 o 
   8   1   9        0.58       -2.42     10.35 o 
   9   1   9        2.49        1.72      9.68 o 
  10   1   9        3.57       -0.11     11.70 o 
  11   1   9        0.93        2.28     12.94 o 
 -17   2   9        8.43        1.40     11.05 o 
 -16   2   9        0.41       -2.34      8.85 o 
 -15   2   9        0.43       -1.47      9.62 o 
 -14   2   9       27.16       41.51      8.30 o 
 -13   2   9       10.18       16.43      8.63 o 
 -12   2   9       19.10       11.50      7.63 o 
 -11   2   9      188.51      157.19      8.81 o 
 -10   2   9        0.80       -2.34      5.60 o 
  -9   2   9       59.97       71.83      8.15 o 
  -8   2   9       56.42       60.80      5.94 o 
  -7   2   9       81.24      106.71      6.92 o 
  -6   2   9        3.09        4.91      3.60 o 
  -5   2   9       47.59       44.96      4.85 o 
  -4   2   9        1.63        2.80      4.40 o 
  -3   2   9        0.01       -0.17      3.13 o 
  -2   2   9       15.13       32.56      5.51 o 
  -1   2   9        7.74        2.80      3.87 o 
   0   2   9       66.58       77.89      5.78 o 
   1   2   9      121.46      137.58      7.78 o 
   2   2   9       77.05       71.41      6.49 o 
   3   2   9       48.29       54.32      6.21 o 
   4   2   9        3.08        1.55      8.09 o 
   5   2   9       91.04       87.69     10.34 o 
   6   2   9      175.42      162.07     17.90 o 
   7   2   9        7.42        7.91      9.64 o 
   8   2   9        3.62        3.37      8.00 o 
   9   2   9        0.35       -0.21      6.65 o 
  10   2   9        0.05        2.74      7.66 o 
  11   2   9        0.06        0.35      8.44 o 
 -17   3   9        0.42        3.25     11.37 o 
 -16   3   9        1.17       -1.75     10.36 o 
 -15   3   9        0.60        3.90      9.09 o 
 -14   3   9       19.87       14.73      9.93 o 
 -13   3   9      214.02      210.78     11.48 o 
 -12   3   9        0.38        2.55      7.49 o 
 -11   3   9      425.89      375.92     10.45 o 
 -10   3   9       28.86       27.99      5.64 o 
  -9   3   9       63.06       76.21     11.28 o 
  -8   3   9      110.80      117.83      6.39 o 
  -7   3   9        9.19       10.34      6.16 o 
  -6   3   9        2.03        5.14      4.77 o 
  -5   3   9      602.59      631.17     10.64 o 
  -4   3   9      164.52      107.16      8.67 o 
  -3   3   9       10.27        7.68      1.93 o 
  -2   3   9      244.26      219.55     21.78 o 
  -1   3   9      125.66      154.47      7.27 o 
   0   3   9        4.69        9.66      4.81 o 
   1   3   9       32.74       17.54      8.52 o 
   2   3   9       20.09       24.63      9.36 o 
   3   3   9      103.28       88.95     15.93 o 
   4   3   9       87.58       86.59      8.77 o 
   5   3   9        1.79        5.74      7.89 o 
   6   3   9       21.56       17.62     12.95 o 
   7   3   9       13.85       19.42      7.82 o 
   8   3   9        0.38        2.80      5.96 o 
   9   3   9        0.11       -3.76     10.80 o 
  10   3   9        0.25       -5.63      9.20 o 
 -16   4   9        4.71       -3.23     12.21 o 
 -15   4   9       12.58        6.81      9.20 o 
 -14   4   9        1.41        3.19      8.93 o 
 -13   4   9        7.06        8.60      6.98 o 
 -12   4   9        5.17        5.35      8.10 o 
 -11   4   9       94.10       68.99      8.42 o 
 -10   4   9       31.30       35.91      8.06 o 
  -9   4   9        2.41       -2.31      6.98 o 
  -8   4   9      107.71      125.38      7.26 o 
  -7   4   9      574.20      616.13     14.82 o 
  -6   4   9      148.57      160.17      7.63 o 
  -5   4   9      372.34      337.28     13.25 o 
  -4   4   9       27.38       28.78      4.92 o 
  -3   4   9      223.19      290.91      9.66 o 
  -2   4   9       42.24       35.75      6.70 o 
  -1   4   9       56.71       82.48     10.78 o 
   0   4   9        6.67        3.42      6.02 o 
   1   4   9       29.92       31.45      6.89 o 
   2   4   9       28.35       50.61     12.03 o 
   3   4   9       15.32       19.33      9.52 o 
   4   4   9       31.48       25.40      4.00 o 
   5   4   9       10.98        8.24      8.48 o 
   6   4   9       20.11       15.15     11.80 o 
   7   4   9        2.11        0.39      5.44 o 
   8   4   9        0.40       -0.40      5.84 o 
   9   4   9        3.90        6.17      6.96 o 
  10   4   9        1.26       11.48     12.08 o 
 -16   5   9        0.07       -1.11     10.23 o 
 -15   5   9        0.55       -0.74     11.65 o 
 -14   5   9        4.28        7.97     10.73 o 
 -13   5   9        0.58        6.89     11.37 o 
 -12   5   9       31.32       29.67     10.47 o 
 -11   5   9       87.54       90.94      9.22 o 
 -10   5   9      300.70      310.46     13.34 o 
  -9   5   9      131.54      129.54      6.99 o 
  -8   5   9        9.95       11.36      6.14 o 
  -7   5   9      340.13      330.30      9.07 o 
  -6   5   9        1.35        1.50     11.52 o 
  -5   5   9      565.32      536.37     13.79 o 
  -4   5   9      127.95      101.72      8.83 o 
  -3   5   9       40.97       41.96      6.60 o 
  -2   5   9       40.09       46.84      9.15 o 
  -1   5   9       91.08       73.55      7.53 o 
   0   5   9        8.93       -2.19      7.50 o 
   1   5   9       63.66       80.47     11.78 o 
   2   5   9       23.16       13.78     12.27 o 
   3   5   9        1.69       -0.84      7.59 o 
   4   5   9        0.06       12.27     15.27 o 
   5   5   9       28.55       36.89      9.31 o 
   6   5   9        0.00        1.85      7.63 o 
   7   5   9        5.10        4.26     20.28 o 
   8   5   9        0.17       -5.01     19.78 o 
   9   5   9        0.33        6.51     14.52 o 
 -15   6   9       10.09        2.79     12.25 o 
 -14   6   9        0.11        0.01     10.59 o 
 -13   6   9       20.17       16.97     10.57 o 
 -12   6   9       10.04        0.79      7.87 o 
 -11   6   9        0.46        6.50      7.56 o 
 -10   6   9        7.44        3.08      8.06 o 
  -9   6   9        8.24       12.23      6.86 o 
  -8   6   9        3.62        4.47      7.96 o 
  -7   6   9       41.70       29.82      9.27 o 
  -6   6   9        8.37        7.26      6.76 o 
  -5   6   9        5.02        3.26     10.52 o 
  -4   6   9       76.75       72.14      8.21 o 
  -3   6   9       55.77       53.25      7.76 o 
  -2   6   9       65.25       59.73      8.25 o 
  -1   6   9       19.80       53.87      7.95 o 
   0   6   9      110.41       79.89      8.54 o 
   1   6   9        4.80        3.51     14.02 o 
   2   6   9       45.94       66.15     12.03 o 
   3   6   9        0.26       -4.11     10.08 o 
   4   6   9       13.82        4.26     14.53 o 
   5   6   9        0.36       -4.01     28.79 o 
   6   6   9        0.65        0.06     10.33 o 
   7   6   9        3.14       -2.94     11.95 o 
   8   6   9        6.51       18.78     14.27 o 
 -14   7   9        0.47        7.01     20.78 o 
 -13   7   9        0.60       14.52     11.14 o 
 -12   7   9        0.46        4.75      8.59 o 
 -11   7   9        4.04       10.87      8.85 o 
 -10   7   9        2.47        9.59      9.77 o 
  -9   7   9       46.19       41.72      9.67 o 
  -8   7   9       45.61       55.41      7.71 o 
  -7   7   9      109.03      100.56     11.75 o 
  -6   7   9       56.35       54.77     10.71 o 
  -5   7   9      162.71      183.37     21.47 o 
  -4   7   9       26.29       45.52      9.51 o 
  -3   7   9        1.10        6.20      9.36 o 
  -2   7   9       25.94       14.71      9.87 o 
  -1   7   9        2.09        1.89      8.70 o 
   0   7   9        0.22        2.75     13.02 o 
   1   7   9        1.21      -12.52     12.52 o 
   2   7   9        0.27       15.27     13.02 o 
   3   7   9        0.68        2.53      9.95 o 
   4   7   9       27.99       31.24     11.53 o 
   5   7   9       19.01       35.06     21.29 o 
   6   7   9        0.42        6.01     24.54 o 
   7   7   9        0.29       -2.00     11.87 o 
 -12   8   9        3.01        2.48     10.43 o 
 -11   8   9        7.64       17.61      7.96 o 
 -10   8   9        0.67        6.53     11.52 o 
  -9   8   9       15.64        7.24     11.68 o 
  -8   8   9        4.21       -2.21     10.20 o 
  -7   8   9       11.87        9.40     14.82 o 
  -6   8   9        6.31        5.67      9.80 o 
  -5   8   9        9.58        3.61      9.16 o 
  -4   8   9       10.24       11.46      9.64 o 
  -3   8   9        7.07        8.26     15.78 o 
  -2   8   9       15.13       15.63      8.72 o 
  -1   8   9        1.85        5.54      9.90 o 
   0   8   9       12.74       -0.75     12.02 o 
   1   8   9        7.15        9.01     12.77 o 
   2   8   9       81.19      128.85     16.04 o 
   4   8   9        2.99        6.07     11.01 o 
   5   8   9       31.50       51.10     18.54 o 
   6   8   9        0.05        0.50     19.78 o 
 -10   9   9        3.80        5.53     13.69 o 
  -9   9   9       15.54       13.96     16.52 o 
  -8   9   9        0.14        4.57     12.03 o 
  -7   9   9        2.95        7.65     10.53 o 
  -6   9   9        0.00       -8.73     10.80 o 
  -5   9   9        2.62        1.27     12.66 o 
  -4   9   9        4.70       10.74     12.28 o 
  -3   9   9        7.80       11.04     13.33 o 
  -2   9   9       16.03        6.81     11.02 o 
   0   9   9        2.13       14.52     13.27 o 
   1   9   9        3.31       -0.25     14.52 o 
   2   9   9        4.71        2.00     15.78 o 
   3   9   9        1.01        2.25     19.78 o 
  -7  10   9        0.72       -5.76     15.52 o 
  -6  10   9        0.98       -3.01     17.93 o 
  -5  10   9        0.26       -0.07     15.61 o 
  -4  10   9        0.15       -1.84     12.76 o 
  -3  10   9        9.24       10.09     11.12 o 
  -2  10   9        0.39      -11.77     17.03 o 
  -1  10   9        8.90       -4.01     14.52 o 
   0  10   9        1.88        4.76     20.03 o 
 -16   0  10        0.74       -2.00     12.77 o 
 -14   0  10        0.24        6.26     10.77 o 
 -12   0  10      496.24      424.61     17.18 o 
 -10   0  10       12.01       19.03      7.01 o 
  -8   0  10      129.63      134.58      6.28 o 
  -6   0  10      151.13      137.95      6.03 o 
  -4   0  10      329.67      368.73      9.34 o 
  -2   0  10      371.24      417.05      8.34 o 
   0   0  10      554.84      564.80     13.18 o 
   2   0  10      627.08      628.94     35.00 o 
   4   0  10      495.57      429.06     12.38 o 
   6   0  10      119.63       95.34     19.82 o 
   8   0  10        4.85       -3.26     11.77 o 
  10   0  10        0.19        1.50     16.53 o 
 -17   1  10        3.81        5.77     10.30 o 
 -16   1  10       17.93       13.40     12.03 o 
 -15   1  10        4.55        6.14      9.11 o 
 -14   1  10       19.55       15.10      7.51 o 
 -13   1  10        2.18       -2.67      9.44 o 
 -12   1  10       76.61       81.98     10.78 o 
 -11   1  10       10.40        5.65      6.48 o 
 -10   1  10        9.57       20.03      5.38 o 
  -9   1  10        6.59        4.24      4.69 o 
  -8   1  10        4.62        5.41      6.02 o 
  -7   1  10       68.86       73.84      5.78 o 
  -6   1  10       31.48       41.16      4.52 o 
  -5   1  10       25.38       37.61      4.07 o 
  -4   1  10       58.58       70.57      3.59 o 
  -3   1  10      415.95      462.00     13.89 o 
  -2   1  10        4.86        5.26      5.51 o 
  -1   1  10        0.85        1.47      4.93 o 
   0   1  10      290.54      382.79     29.74 o 
   1   1  10       26.66       19.54      5.49 o 
   2   1  10      182.33      178.38      7.57 o 
   3   1  10       74.22       75.97      7.65 o 
   4   1  10       61.17       79.08      9.40 o 
   5   1  10       56.11       47.46     12.76 o 
   6   1  10      152.20      153.81     15.39 o 
   7   1  10        9.17        3.29     10.47 o 
   8   1  10       28.28       36.10     10.91 o 
   9   1  10        1.97        0.99      9.47 o 
  10   1  10        6.71        3.83      9.80 o 
 -17   2  10        0.10        8.28     13.23 o 
 -16   2  10       30.50       23.28     11.95 o 
 -15   2  10        5.24        7.46      9.44 o 
 -14   2  10       37.67       23.28      7.88 o 
 -13   2  10       30.67       45.01      7.31 o 
 -12   2  10       11.47       11.47      7.49 o 
 -11   2  10       50.99       34.32      6.63 o 
 -10   2  10        3.35        3.80      5.77 o 
  -9   2  10        1.66        4.71      5.91 o 
  -8   2  10       23.16       18.99      5.19 o 
  -7   2  10       25.12       31.16      4.74 o 
  -6   2  10      328.58      324.87      6.33 o 
  -5   2  10      469.30      516.15     29.86 o 
  -4   2  10       32.25       40.74      4.52 o 
  -3   2  10       14.50        9.68      4.03 o 
  -2   2  10       42.61       44.73      4.97 o 
  -1   2  10       70.03       82.73      5.50 o 
   0   2  10       63.48       48.52      6.98 o 
   1   2  10       41.58       40.43      6.54 o 
   2   2  10       41.49       48.23      4.89 o 
   3   2  10      132.84      103.00      7.98 o 
   4   2  10       10.54        8.19      4.72 o 
   5   2  10       26.41       25.19     11.73 o 
   6   2  10        1.39       -5.23      8.95 o 
   7   2  10        4.83       11.45      7.29 o 
   8   2  10        0.08        4.06      8.10 o 
   9   2  10        4.58        8.84      8.48 o 
  10   2  10        0.38        0.27     12.75 o 
 -17   3  10        0.00        0.41      9.86 o 
 -16   3  10        0.48        4.28     10.44 o 
 -15   3  10       14.41       12.66      8.94 o 
 -14   3  10        1.41       -1.31      8.60 o 
 -13   3  10       51.56       53.81      9.52 o 
 -12   3  10       32.27       21.22      7.61 o 
 -11   3  10       28.05       22.17      6.80 o 
 -10   3  10       11.63       12.23      5.38 o 
  -9   3  10       13.83       15.05      5.35 o 
  -8   3  10        9.94       16.12      5.30 o 
  -7   3  10        0.07        0.79      4.99 o 
  -6   3  10      246.45      243.32     11.96 o 
  -5   3  10      211.83      216.55     14.09 o 
  -4   3  10        4.17        5.19      4.38 o 
  -3   3  10        1.92        3.46      4.17 o 
  -2   3  10        3.07        9.52      8.01 o 
  -1   3  10        0.94       -0.02      5.77 o 
   0   3  10       79.64       75.57      6.75 o 
   1   3  10       34.12       26.01      6.89 o 
   2   3  10       36.82       42.61     15.82 o 
   3   3  10       29.22       25.91      5.23 o 
   4   3  10       75.41       72.76     13.35 o 
   5   3  10        1.46        4.62      6.90 o 
   6   3  10        2.01       -0.15      7.30 o 
   7   3  10        0.64       -1.79      7.35 o 
   8   3  10        2.87        0.42     14.56 o 
   9   3  10        0.16       -0.70     16.19 o 
 -16   4  10        0.93        5.22     11.04 o 
 -15   4  10        0.96       -1.55      8.93 o 
 -14   4  10       28.57       32.79      9.20 o 
 -13   4  10        0.15       -3.52      8.23 o 
 -12   4  10       74.78       98.16     10.22 o 
 -11   4  10       73.59       81.12      7.02 o 
 -10   4  10       40.43       26.56     12.53 o 
  -9   4  10        0.00        0.49      5.99 o 
  -8   4  10      155.73      158.57      7.55 o 
  -7   4  10      603.40      536.06     14.81 o 
  -6   4  10      632.14      564.60     21.79 o 
  -5   4  10        2.13        2.26      6.06 o 
  -4   4  10        0.71       -0.74      6.13 o 
  -3   4  10        1.26        5.26      9.26 o 
  -2   4  10        0.63        4.93      6.44 o 
  -1   4  10        7.38       40.54      6.80 o 
   0   4  10       12.46       14.32      7.40 o 
   1   4  10       29.46       37.94     11.27 o 
   2   4  10        0.78       -0.25     11.77 o 
   3   4  10       23.61       33.06     10.27 o 
   4   4  10       17.45        9.43     10.13 o 
   5   4  10        3.37        3.57      9.72 o 
   6   4  10        3.24       -2.17      6.96 o 
   7   4  10        9.99        3.64      5.57 o 
   8   4  10        1.41        2.68     10.98 o 
   9   4  10        0.02        5.72     11.41 o 
 -15   5  10        5.70        2.11     12.36 o 
 -14   5  10        2.49        1.31      8.75 o 
 -13   5  10        0.07       -2.06      8.59 o 
 -12   5  10        3.09        3.90      8.76 o 
 -11   5  10        0.67       -1.61      9.41 o 
 -10   5  10       10.48       12.54      7.32 o 
  -9   5  10       34.10       27.11      7.27 o 
  -8   5  10       24.49       22.66      6.90 o 
  -7   5  10       91.16       76.85      8.48 o 
  -6   5  10        7.45        2.94      7.27 o 
  -5   5  10      272.72      272.96     15.10 o 
  -4   5  10      236.53      247.96     17.98 o 
  -3   5  10       73.80       69.71      7.98 o 
  -2   5  10       68.75       55.39      7.57 o 
  -1   5  10        0.62       12.88      6.54 o 
   0   5  10       51.48       46.10     12.80 o 
   1   5  10        2.74       -7.26     11.77 o 
   2   5  10        0.01        3.26     12.02 o 
   3   5  10       14.00        9.02     12.27 o 
   4   5  10        5.14        9.53      9.35 o 
   5   5  10        7.21        7.10     15.78 o 
   6   5  10        0.29        6.26     15.27 o 
   7   5  10        0.75        1.00     22.28 o 
   8   5  10        0.56       -3.54     10.88 o 
 -14   6  10        1.87        7.49      9.90 o 
 -13   6  10        0.01        1.94      8.72 o 
 -12   6  10       16.93        9.70      7.68 o 
 -11   6  10      102.24      100.66      7.74 o 
 -10   6  10      125.03       95.01      8.02 o 
  -9   6  10       12.62       17.88      9.63 o 
  -8   6  10       49.34       43.85     14.28 o 
  -7   6  10       44.21       26.40      7.97 o 
  -6   6  10       58.42       46.52      9.45 o 
  -5   6  10        7.52       11.89      7.61 o 
  -4   6  10        2.63        8.44      8.25 o 
  -3   6  10        1.87        2.39      7.94 o 
  -1   6  10        1.91       -5.51     12.52 o 
   0   6  10       44.34       73.17     12.78 o 
   1   6  10        2.69        3.00     13.27 o 
   3   6  10        1.01      -10.02     13.02 o 
   4   6  10        3.01        7.99      9.90 o 
   5   6  10        8.68       21.08     11.56 o 
   6   6  10        0.14       11.27     32.55 o 
   7   6  10        0.14       -3.00     21.78 o 
 -13   7  10       10.19       17.68      9.45 o 
 -12   7  10        4.63        5.39     11.01 o 
 -11   7  10        0.06        5.04     10.76 o 
 -10   7  10       10.11        5.38     10.48 o 
  -9   7  10        7.61        5.78      9.59 o 
  -8   7  10       66.64       73.97     11.95 o 
  -7   7  10        0.80        0.88      9.50 o 
  -6   7  10        0.37       -3.34      9.20 o 
  -5   7  10        3.35        4.01     13.27 o 
  -4   7  10       55.51       49.87     15.54 o 
  -3   7  10       15.48       23.90      8.90 o 
  -2   7  10       71.14      107.19     26.07 o 
  -1   7  10        1.27        1.63      9.72 o 
   0   7  10        0.06       -3.00     13.77 o 
   1   7  10        5.79       22.29     25.29 o 
   2   7  10        1.03        5.26     13.77 o 
   3   7  10        1.13       10.52     21.03 o 
   4   7  10        5.88       27.14     10.58 o 
   5   7  10       13.41        8.91     11.05 o 
   6   7  10        6.17        9.27     25.54 o 
 -12   8  10        1.01        5.24      8.82 o 
 -11   8  10        4.48        9.90     10.82 o 
 -10   8  10        0.02        1.91     12.18 o 
  -9   8  10       29.00       29.94     13.66 o 
  -8   8  10        1.25       -1.28     13.10 o 
  -7   8  10       32.19       31.38     12.39 o 
  -6   8  10       12.77       24.79     17.53 o 
  -5   8  10       18.17       10.68      9.54 o 
  -4   8  10       16.34       13.66     12.49 o 
  -3   8  10        1.50       -0.50     11.52 o 
  -2   8  10        8.78        5.23      6.99 o 
  -1   8  10       24.91       31.86     10.58 o 
   1   8  10        1.47       15.52     14.02 o 
   2   8  10        0.20        7.51     16.02 o 
   3   8  10        3.75        2.75     16.78 o 
   4   8  10        6.81        9.01     20.03 o 
  -9   9  10        1.02        2.06     21.67 o 
  -8   9  10        2.73       -4.41     13.85 o 
  -7   9  10        1.48        1.48      9.26 o 
  -6   9  10        9.97       12.01     12.48 o 
  -5   9  10        0.07        0.00     10.98 o 
  -4   9  10        2.58        6.95     12.54 o 
  -3   9  10        1.89        2.97     10.88 o 
  -2   9  10        2.41       -2.08     11.34 o 
  -1   9  10        1.96        5.01     13.27 o 
   0   9  10        0.75       13.77     14.27 o 
   1   9  10        0.00        5.01     15.52 o 
   2   9  10       23.82       22.29     20.54 o 
  -4  10  10        1.62       16.28     19.28 o 
  -3  10  10        9.10       12.52     19.78 o 
 -17   0  11       40.83       36.33     13.53 o 
 -15   0  11        5.94       13.52     23.04 o 
 -13   0  11       20.32       25.30     12.27 o 
 -11   0  11       12.39       13.52      9.27 o 
  -9   0  11        4.01        1.50      7.01 o 
  -7   0  11        1.56        9.51      7.51 o 
  -5   0  11      221.24      234.75     16.61 o 
  -3   0  11      119.17      111.46     10.79 o 
  -1   0  11       63.83       88.76     11.53 o 
   1   0  11       32.19       16.79      7.52 o 
   3   0  11        7.03       13.02     11.02 o 
   5   0  11      377.39      305.62     31.24 o 
   7   0  11       86.96       98.03     16.30 o 
   9   0  11        0.01        4.51     15.02 o 
 -17   1  11        0.57        2.92     10.80 o 
 -16   1  11        1.65        5.62      9.54 o 
 -15   1  11       12.15        3.05     11.84 o 
 -14   1  11        0.03       -0.63      8.91 o 
 -13   1  11       37.03       39.31      7.56 o 
 -12   1  11        5.53        6.93      9.01 o 
 -11   1  11      112.53       83.86      6.21 o 
 -10   1  11        5.94        6.73      6.85 o 
  -9   1  11        2.47       -0.54      5.83 o 
  -8   1  11       40.92       39.92      6.79 o 
  -7   1  11        3.03        0.95      5.25 o 
  -6   1  11      100.97      107.78      6.75 o 
  -5   1  11      240.55      236.31      8.04 o 
  -4   1  11       61.79       57.89      5.89 o 
  -3   1  11       75.03       88.10      5.67 o 
  -2   1  11        0.18        0.82      6.47 o 
  -1   1  11        0.03        4.56      7.77 o 
   0   1  11      162.64      170.83     10.84 o 
   1   1  11       82.28       66.91      7.24 o 
   2   1  11       68.03       59.91      5.16 o 
   3   1  11       16.91       14.53      7.08 o 
   4   1  11       31.10       21.53      6.95 o 
   5   1  11       44.91       37.25     10.63 o 
   6   1  11        3.23        0.51      8.48 o 
   7   1  11        1.52        0.00     14.52 o 
   8   1  11        1.51       -1.86      9.36 o 
   9   1  11        1.71       -1.60      9.09 o 
 -17   2  11       15.88       17.49     12.89 o 
 -16   2  11        6.95        5.45     10.25 o 
 -15   2  11        3.47        7.14      8.50 o 
 -14   2  11       56.34       55.02      8.92 o 
 -13   2  11       14.89        9.16      6.98 o 
 -12   2  11      223.52      204.79     11.19 o 
 -11   2  11       32.73       31.59      7.27 o 
 -10   2  11       81.21       83.21      7.53 o 
  -9   2  11       55.45       60.50      6.55 o 
  -8   2  11        6.85        8.45      6.09 o 
  -7   2  11      277.14      299.36     11.21 o 
  -6   2  11      136.04      149.58      7.71 o 
  -5   2  11      216.97      214.23      8.79 o 
  -4   2  11       55.12       46.88      6.52 o 
  -3   2  11       15.07       23.01      5.84 o 
  -2   2  11       31.83       38.60      5.14 o 
  -1   2  11       14.64       14.13      5.84 o 
   0   2  11       70.67       69.82      7.53 o 
   1   2  11        0.10       -1.84      4.62 o 
   2   2  11       30.35       27.66      6.00 o 
   3   2  11        2.89        2.93      4.58 o 
   4   2  11       34.59       26.44      7.58 o 
   5   2  11       21.90       15.84      7.73 o 
   6   2  11        0.02        0.70      6.31 o 
   7   2  11        0.05       -0.75      9.63 o 
   8   2  11       12.13        2.45     13.70 o 
   9   2  11        2.80        0.61     15.26 o 
 -16   3  11        6.31        1.25     10.22 o 
 -15   3  11        1.83       -5.33     10.09 o 
 -14   3  11        1.59        0.98      9.59 o 
 -13   3  11        8.58       10.15     13.25 o 
 -12   3  11       22.15       16.41      8.27 o 
 -11   3  11        0.93       -1.47      7.36 o 
 -10   3  11        1.44       -1.90      7.27 o 
  -9   3  11        0.53       -0.50      6.02 o 
  -8   3  11      394.66      388.49     10.59 o 
  -7   3  11      552.56      485.55     15.85 o 
  -6   3  11      339.30      356.20     28.86 o 
  -5   3  11     1284.58     1294.81     64.85 o 
  -4   3  11        0.08       -0.34      6.88 o 
  -3   3  11       17.75       22.79      5.61 o 
  -2   3  11       85.35      114.30      7.11 o 
  -1   3  11       19.89       13.74      6.42 o 
   0   3  11        1.88        8.01     11.77 o 
   1   3  11        2.20        2.73      4.29 o 
   2   3  11       74.63       61.75      9.53 o 
   3   3  11       44.95       36.97      6.20 o 
   4   3  11        0.40       -0.74      5.17 o 
   5   3  11        0.08        0.39      6.51 o 
   6   3  11        3.95        4.26      4.85 o 
   7   3  11        3.99        8.22      8.48 o 
   8   3  11        6.63        5.53     10.35 o 
   9   3  11        0.06       -4.93     11.83 o 
 -16   4  11        6.97        9.52     13.43 o 
 -15   4  11        2.06        2.82      9.82 o 
 -14   4  11        0.07       -0.62      9.08 o 
 -13   4  11        1.27       -3.57     10.05 o 
 -12   4  11        0.02       -2.37      7.34 o 
 -11   4  11       15.37       10.50      7.45 o 
 -10   4  11        1.69        0.63      6.27 o 
  -9   4  11       19.38       17.85      5.30 o 
  -8   4  11        7.53        7.00      8.54 o 
  -7   4  11       11.15       11.75      7.56 o 
  -6   4  11      206.58      199.55     12.64 o 
  -5   4  11       65.11       65.09     10.18 o 
  -4   4  11       19.44       16.38      7.08 o 
  -3   4  11        9.38        2.55      7.92 o 
  -2   4  11       20.28        7.17      8.14 o 
  -1   4  11       10.45       12.62      6.95 o 
   0   4  11        8.18       24.04     12.52 o 
   1   4  11        9.96        5.01      3.62 o 
   2   4  11        4.02       -3.26     12.77 o 
   3   4  11        6.91        5.54      7.31 o 
   4   4  11        3.60        3.76     12.52 o 
   5   4  11        1.16      -15.27     22.79 o 
   6   4  11        1.36        5.36     11.25 o 
   7   4  11        2.15       -4.62     12.05 o 
   8   4  11        0.22       -7.76     14.27 o 
 -15   5  11        4.57        7.80     10.27 o 
 -14   5  11        1.53        3.20      8.78 o 
 -13   5  11        0.02       -1.41      8.48 o 
 -12   5  11       26.07       21.84      8.15 o 
 -11   5  11        2.42       -2.71      9.14 o 
 -10   5  11      104.00      109.66      8.19 o 
  -9   5  11       30.33       28.53      7.34 o 
  -8   5  11        7.61        7.97      7.73 o 
  -7   5  11      163.12      126.30     10.55 o 
  -6   5  11        5.91       14.22      7.26 o 
  -5   5  11      199.03      190.11     10.42 o 
  -4   5  11       42.80       42.60     14.28 o 
  -3   5  11       63.73       43.14     10.89 o 
  -2   5  11        1.17       -8.76     17.78 o 
  -1   5  11       55.56       70.63     11.65 o 
   0   5  11       17.78        9.58      5.50 o 
   1   5  11       44.25       21.71      7.02 o 
   2   5  11        3.96        4.01     14.27 o 
   3   5  11        8.75        3.26     11.52 o 
   4   5  11        7.36       25.29     14.27 o 
   5   5  11       15.90       30.55     16.03 o 
   6   5  11        9.49       10.38     12.35 o 
   7   5  11        0.49        8.59     12.89 o 
 -14   6  11        3.03        5.31      9.95 o 
 -13   6  11        9.49       15.35      9.13 o 
 -12   6  11        0.79        5.60      9.72 o 
 -11   6  11        0.43       -0.77      8.06 o 
 -10   6  11       24.26       19.79     13.28 o 
  -9   6  11       75.50      104.91     14.16 o 
  -8   6  11        0.98        4.00      7.84 o 
  -7   6  11       87.75       78.48     25.33 o 
  -6   6  11       15.16       17.28     16.53 o 
  -5   6  11        1.06        7.89      8.41 o 
  -4   6  11        0.57       -0.05      8.89 o 
  -3   6  11       46.82       62.88      9.96 o 
  -2   6  11       86.33       64.44      8.31 o 
  -1   6  11       35.49       21.50      8.88 o 
   0   6  11       19.23        7.76     14.65 o 
   1   6  11       30.33       43.84     15.53 o 
   2   6  11       10.05       11.77     12.27 o 
   3   6  11        1.98        2.50     13.77 o 
   4   6  11        0.97       -3.00     18.03 o 
   5   6  11        7.07       12.52     22.29 o 
   6   6  11        0.33       -4.60     12.20 o 
 -13   7  11        0.58        4.62     12.27 o 
 -12   7  11        0.03       -3.88     11.15 o 
 -11   7  11       15.96       10.95      9.20 o 
 -10   7  11       45.12       33.79      8.52 o 
  -9   7  11       37.21       37.43     11.54 o 
  -8   7  11        4.78        6.51     16.78 o 
  -7   7  11        6.03        1.25     15.78 o 
  -6   7  11       11.18        9.00      9.44 o 
  -5   7  11        0.40       -1.79      9.19 o 
  -4   7  11        0.23        1.52      9.11 o 
  -3   7  11        1.14        0.75     14.52 o 
  -2   7  11        8.14        6.34     10.55 o 
  -1   7  11       20.17       16.61      9.80 o 
   0   7  11        0.26        5.51     16.53 o 
   1   7  11        1.24       -1.75     13.27 o 
   2   7  11        0.17       -8.26     15.27 o 
   3   7  11        2.19        2.25     16.28 o 
   4   7  11        4.58        6.26     16.78 o 
   5   7  11        5.06       -3.76     17.78 o 
 -11   8  11       19.94       11.32     10.55 o 
 -10   8  11        2.13        2.70     14.86 o 
  -9   8  11       35.17       42.52     13.61 o 
  -8   8  11       40.39       40.09     10.93 o 
  -7   8  11        2.95        3.47     10.33 o 
  -6   8  11        9.58       12.63      7.99 o 
  -5   8  11        1.46       11.77     15.52 o 
  -4   8  11        0.10        0.43     10.86 o 
  -3   8  11        0.29       -0.87      8.93 o 
  -2   8  11        5.27       -6.43     12.10 o 
  -1   8  11        0.43        7.76     17.53 o 
   0   8  11       11.73        6.01     18.03 o 
   1   8  11        0.54       14.27     14.77 o 
   2   8  11        3.29       17.53     16.03 o 
   3   8  11       14.73       33.31     18.28 o 
  -8   9  11        1.01       -3.49     12.30 o 
  -7   9  11       26.09       22.88     13.51 o 
  -6   9  11        0.68        0.57     14.14 o 
  -5   9  11        3.18        7.43     12.00 o 
  -4   9  11        0.02       -7.51     16.28 o 
  -3   9  11        0.27       -0.50     21.53 o 
  -2   9  11        0.21        3.62     12.32 o 
   0   9  11        0.41      -10.52     15.77 o 
 -16   0  12        0.03        0.75     12.77 o 
 -14   0  12       16.52       22.04     15.78 o 
 -12   0  12       45.96       36.08     10.52 o 
 -10   0  12        0.24        0.75      8.76 o 
  -8   0  12      194.69      216.40     19.60 o 
  -6   0  12      112.97      104.90     13.05 o 
  -4   0  12      417.07      488.12     29.04 o 
  -2   0  12       61.41       80.97     11.03 o 
   0   0  12        2.01        3.00     10.02 o 
   2   0  12       21.17       26.05     13.28 o 
   4   0  12        6.51        3.26      9.77 o 
   6   0  12        2.02        8.51     14.27 o 
   8   0  12        9.37        6.26     13.02 o 
 -17   1  12        0.74        4.91     11.26 o 
 -16   1  12        3.72        2.18     10.25 o 
 -15   1  12       12.74        4.43      8.90 o 
 -14   1  12        0.15        1.52     10.27 o 
 -13   1  12        9.55        0.35      7.99 o 
 -12   1  12       43.48       44.24      9.36 o 
 -11   1  12       31.01       34.66      7.27 o 
 -10   1  12      149.26      142.55     10.38 o 
  -9   1  12       88.66       83.54      8.60 o 
  -8   1  12       27.83       38.83      6.44 o 
  -7   1  12       16.51       16.71      7.23 o 
  -6   1  12      191.32      213.45     11.71 o 
  -5   1  12      111.82      130.81      6.13 o 
  -4   1  12       13.99       12.34      5.13 o 
  -3   1  12       45.65       64.01      6.90 o 
  -2   1  12      235.47      300.17     15.38 o 
  -1   1  12       44.09       53.67      8.13 o 
   0   1  12      108.90      101.27      9.24 o 
   1   1  12      102.78       94.71     10.12 o 
   2   1  12        0.01        5.55      7.81 o 
   3   1  12        7.59        9.41     10.66 o 
   4   1  12       60.47       50.84     12.27 o 
   5   1  12        1.03        0.74      9.07 o 
   6   1  12       37.27       39.42      8.28 o 
   7   1  12       26.42       15.87      8.34 o 
   8   1  12        8.73        4.94      8.48 o 
 -16   2  12        8.46       -1.89      9.29 o 
 -15   2  12        3.22        9.23     10.69 o 
 -14   2  12       55.54       43.95     10.03 o 
 -13   2  12        1.77        5.08      7.09 o 
 -12   2  12       20.82       14.37      8.38 o 
 -11   2  12       25.33       31.13      6.88 o 
 -10   2  12        2.10        3.64      5.81 o 
  -9   2  12        3.22        4.98      6.98 o 
  -8   2  12        5.73       14.71      5.56 o 
  -7   2  12      693.30      701.75     17.98 o 
  -6   2  12     1093.53     1182.16     19.25 o 
  -5   2  12      349.90      328.39     11.02 o 
  -4   2  12      132.27      123.83     10.07 o 
  -3   2  12       89.58       86.61      7.29 o 
  -2   2  12       82.85      102.17      8.78 o 
  -1   2  12       52.61       50.98      9.15 o 
   0   2  12       48.78       47.25      8.84 o 
   1   2  12        1.53        1.90      6.39 o 
   2   2  12        3.97        5.53      6.14 o 
   3   2  12        9.11        5.52      6.26 o 
   4   2  12        3.34        0.99      7.08 o 
   5   2  12        1.46       -0.34      8.18 o 
   6   2  12        5.35        2.96      6.66 o 
   7   2  12        3.06        3.41     10.19 o 
   8   2  12        0.56       -7.49      7.49 o 
 -16   3  12       10.05        9.57     10.89 o 
 -15   3  12        3.39        2.82     12.00 o 
 -14   3  12       17.36       12.79      9.80 o 
 -13   3  12        0.00        3.67      8.09 o 
 -12   3  12        4.26        6.29      6.71 o 
 -11   3  12       58.44       63.14      8.89 o 
 -10   3  12       13.25       18.20      6.60 o 
  -9   3  12        1.72        3.57      6.54 o 
  -8   3  12       45.75       41.43      6.55 o 
  -7   3  12        4.29        3.43      6.86 o 
  -6   3  12      121.00      139.98     11.61 o 
  -5   3  12       73.42       54.06      8.52 o 
  -4   3  12       15.73       12.13      4.69 o 
  -3   3  12       19.27        8.84      5.30 o 
  -2   3  12        3.45        6.05      6.17 o 
  -1   3  12       60.86       60.08      6.85 o 
   0   3  12        0.14        1.07      4.88 o 
   1   3  12       13.28        8.25      6.51 o 
   2   3  12       13.78       14.04      4.66 o 
   3   3  12       33.96       23.09      5.26 o 
   4   3  12        0.06        2.04      7.86 o 
   5   3  12       13.52       14.68     10.22 o 
   6   3  12        0.00        1.25     19.03 o 
   7   3  12        9.16        0.25     21.29 o 
   8   3  12        2.90        8.01     16.78 o 
 -15   4  12        0.29       -2.14      9.73 o 
 -14   4  12        1.26       -4.71     10.83 o 
 -13   4  12       10.49       12.40      9.59 o 
 -12   4  12        7.53        8.42      7.23 o 
 -11   4  12        0.49       -0.35      7.63 o 
 -10   4  12        2.91        5.45      6.16 o 
  -9   4  12       65.06       76.33      8.37 o 
  -8   4  12       11.05       11.14      8.63 o 
  -7   4  12      338.11      313.66     18.16 o 
  -6   4  12       81.60       71.76     12.03 o 
  -5   4  12        9.09       12.22      3.37 o 
  -3   4  12       19.46        2.84      7.49 o 
  -2   4  12        4.15        0.78      7.23 o 
  -1   4  12       36.18       34.35      9.13 o 
   0   4  12       13.43       10.12      4.38 o 
   1   4  12       30.65       13.05      8.64 o 
   2   4  12       47.47       43.35     19.80 o 
   3   4  12        4.48        7.40      7.04 o 
   4   4  12        1.63       -3.76     22.03 o 
   5   4  12        4.78        4.26     14.52 o 
   6   4  12        1.33        0.00     22.03 o 
   7   4  12        1.19        1.50     24.79 o 
 -15   5  12        0.00       -4.33     11.60 o 
 -14   5  12        6.29        8.77     10.05 o 
 -13   5  12        0.72       -2.98      9.20 o 
 -12   5  12        0.60        0.68      9.30 o 
 -11   5  12       23.90       21.75      6.54 o 
 -10   5  12        0.20       -1.36      7.21 o 
  -9   5  12        0.16        0.63      6.56 o 
  -8   5  12       82.86       83.47     13.45 o 
  -7   5  12       51.88       43.06      9.55 o 
  -6   5  12        3.65       -0.54      8.83 o 
  -5   5  12      225.76      256.16     11.61 o 
  -4   5  12       16.25       24.02      8.80 o 
  -3   5  12        0.63       -5.77      9.50 o 
  -2   5  12        9.59        1.22      8.78 o 
  -1   5  12       26.84       37.33     13.48 o 
   0   5  12       14.36       15.91      6.21 o 
   1   5  12       13.32       14.76     11.77 o 
   2   5  12        0.02       -1.25     14.02 o 
   3   5  12       18.93       23.79     12.77 o 
   4   5  12        0.13       -3.76     16.02 o 
   5   5  12        8.65       10.52     19.53 o 
   6   5  12        8.07       30.05     18.28 o 
 -14   6  12        0.96       -3.96      9.38 o 
 -13   6  12        1.66        9.80      9.66 o 
 -12   6  12       16.95       10.92      9.74 o 
 -11   6  12       10.53       22.03     10.41 o 
 -10   6  12        7.29        2.46     11.21 o 
  -9   6  12        1.43        1.85      8.59 o 
  -8   6  12       16.24       18.95      8.40 o 
  -7   6  12        3.95        2.38      9.87 o 
  -6   6  12        3.91        2.66      8.58 o 
  -5   6  12        4.92        1.64     10.13 o 
  -4   6  12        1.01       -5.73     12.08 o 
  -3   6  12       12.17       27.92      9.31 o 
  -2   6  12       32.63       17.60      9.57 o 
  -1   6  12       16.78       11.87     10.59 o 
   0   6  12        3.14       -0.75     16.03 o 
   1   6  12        3.47        7.01     15.52 o 
   2   6  12        6.32       10.02     13.77 o 
   3   6  12        1.40        2.25     14.27 o 
   4   6  12        1.38       13.27     19.28 o 
   5   6  12        0.07       -3.26     17.78 o 
 -12   7  12        0.16       -0.56     10.17 o 
 -11   7  12        3.14        1.25     11.52 o 
 -10   7  12        2.33        3.77     11.49 o 
  -9   7  12       59.34       48.79     16.18 o 
  -8   7  12        2.44        4.56     10.41 o 
  -7   7  12       35.83       28.49     10.71 o 
  -6   7  12        7.46        2.00     16.53 o 
  -4   7  12       13.77        9.42     10.29 o 
  -3   7  12        4.44       -2.90     10.23 o 
  -2   7  12        7.01       11.39      8.49 o 
  -1   7  12        8.56       -0.75     15.03 o 
   0   7  12        4.06       -6.26     17.03 o 
   1   7  12        0.02        6.26     13.27 o 
   2   7  12        0.00        6.01     31.30 o 
   3   7  12        6.43       -0.50     17.78 o 
 -10   8  12        6.20        2.70     12.51 o 
  -9   8  12       46.70       42.85     10.17 o 
  -8   8  12        8.37       15.41     11.69 o 
  -7   8  12        0.51       -5.28      9.54 o 
  -6   8  12        1.30       -1.73      7.83 o 
  -5   8  12        0.01       -1.81     10.35 o 
  -4   8  12        5.65        0.33     10.52 o 
  -3   8  12        0.00        3.76     16.28 o 
  -2   8  12        0.55       -1.78     11.54 o 
  -1   8  12        0.40       15.52     18.53 o 
   0   8  12        0.47        0.25     15.02 o 
   1   8  12        1.34       -5.51     16.28 o 
  -6   9  12       15.90       26.42     15.02 o 
  -5   9  12        0.25       -2.75     19.28 o 
  -4   9  12        0.12       22.03     19.53 o 
  -3   9  12        1.50        0.94     13.23 o 
  -2   9  12        1.02       -1.25     20.78 o 
 -15   0  13        0.40        0.75     13.77 o 
 -13   0  13       18.92       18.53     10.02 o 
 -11   0  13      177.54      178.05     13.81 o 
  -9   0  13      480.48      524.77     32.58 o 
  -7   0  13       76.63       94.78     14.54 o 
  -5   0  13       21.92       31.56     11.02 o 
  -3   0  13       13.54        3.01     16.28 o 
  -1   0  13        0.46        2.50      9.77 o 
   1   0  13        1.83        1.25      9.51 o 
   3   0  13        5.35        3.26     13.52 o 
   5   0  13        8.57        5.01     15.28 o 
   7   0  13        5.41        8.76     11.52 o 
 -16   1  13        3.09        6.08     12.00 o 
 -15   1  13       16.98       25.33      9.39 o 
 -14   1  13        6.67        2.38      9.64 o 
 -13   1  13        1.41        4.51      8.50 o 
 -12   1  13       20.08       23.77      7.70 o 
 -11   1  13       31.08       39.51      7.10 o 
 -10   1  13        8.06        7.68      7.35 o 
  -9   1  13        1.85       -1.50      6.25 o 
  -8   1  13       62.89       66.98      6.64 o 
  -7   1  13      119.76      109.54      8.18 o 
  -6   1  13      356.36      416.69     10.46 o 
  -5   1  13      991.47      976.24     16.09 o 
  -4   1  13       16.73       17.99      6.37 o 
  -3   1  13       66.21       66.45      8.01 o 
  -2   1  13       25.50       29.89      6.48 o 
  -1   1  13       54.87       60.57      7.41 o 
   0   1  13        7.92        6.14      6.60 o 
   1   1  13      161.24      147.37      8.71 o 
   2   1  13       46.24       44.51     11.35 o 
   3   1  13        1.55        1.75      5.93 o 
   4   1  13        0.17        1.85      7.64 o 
   5   1  13        0.15       -2.86      8.94 o 
   6   1  13        0.02       -0.19      7.39 o 
   7   1  13        3.34       -2.43     10.12 o 
 -16   2  13        6.28        8.14     10.45 o 
 -15   2  13       15.44       24.32     12.55 o 
 -14   2  13        1.17        5.24      9.19 o 
 -13   2  13        0.36       -1.04      8.75 o 
 -12   2  13       11.48       13.91      7.82 o 
 -11   2  13       24.06       31.73      8.41 o 
 -10   2  13        6.22        5.07     11.23 o 
  -9   2  13       54.16       57.39      5.75 o 
  -8   2  13       15.49        9.57      7.45 o 
  -7   2  13       26.97       36.16      7.52 o 
  -6   2  13       56.19       56.24      6.38 o 
  -5   2  13       12.19        7.43      5.66 o 
  -4   2  13       15.74       28.70      7.16 o 
  -3   2  13       42.57       59.59      8.52 o 
  -2   2  13      161.05      157.86     10.05 o 
  -1   2  13       42.39       49.98      7.47 o 
   0   2  13       61.63       49.66     10.32 o 
   1   2  13      127.18       91.41     15.81 o 
   2   2  13        4.76        5.60      5.89 o 
   3   2  13        5.14        3.14      7.81 o 
   4   2  13        0.61        0.54      7.01 o 
   5   2  13        0.90        3.50      7.82 o 
   6   2  13       14.37       11.88     10.50 o 
   7   2  13        3.62        4.51     23.54 o 
 -16   3  13        1.13       -3.92      9.93 o 
 -15   3  13        0.71        4.02     11.65 o 
 -14   3  13        2.30        4.68      8.88 o 
 -13   3  13        3.75       12.52      8.14 o 
 -12   3  13        1.94       -2.35      7.38 o 
 -11   3  13       20.24       18.50      6.25 o 
 -10   3  13       40.89       38.02      6.45 o 
  -9   3  13        1.75       -0.39      7.04 o 
  -8   3  13      155.19      147.84     11.96 o 
  -7   3  13       68.31       59.85      7.95 o 
  -6   3  13       88.02       84.28     15.42 o 
  -5   3  13       12.43        9.02      6.72 o 
  -4   3  13       31.31       22.24      8.69 o 
  -3   3  13       12.57        7.86      5.97 o 
  -2   3  13        4.87        7.74      8.15 o 
  -1   3  13        0.03        2.71      7.78 o 
   0   3  13       21.18       16.96      6.13 o 
   1   3  13        0.63        1.75      5.51 o 
   2   3  13        6.93        4.68      5.42 o 
   3   3  13        8.97        8.08      5.88 o 
   4   3  13        5.62        4.84      6.70 o 
   5   3  13        1.92        4.51     19.28 o 
   6   3  13        0.01        4.51     23.29 o 
 -15   4  13       11.13       10.69     13.39 o 
 -14   4  13        1.30       -3.05     12.08 o 
 -13   4  13       12.47       13.11      9.50 o 
 -12   4  13        0.01        1.14      8.41 o 
 -11   4  13      120.56      104.36     10.66 o 
 -10   4  13        3.10        2.47      8.15 o 
  -9   4  13        9.30        7.16      7.92 o 
  -8   4  13       22.54       20.29      8.27 o 
  -7   4  13       12.16       16.84      6.06 o 
  -6   4  13        0.32        0.69      7.46 o 
  -5   4  13       35.63       29.63      7.82 o 
  -4   4  13        0.01        2.21      8.30 o 
  -3   4  13        0.03        0.65      9.65 o 
  -2   4  13       16.73       13.01      7.49 o 
  -1   4  13       31.26       35.89      9.42 o 
   0   4  13        0.02        0.47      4.94 o 
   1   4  13        0.39        2.00     14.02 o 
   2   4  13        0.04       -1.00     17.03 o 
   4   4  13        1.98       -8.51     14.52 o 
   5   4  13       15.01       15.78     15.78 o 
   6   4  13        1.70        9.01     17.53 o 
 -14   5  13        3.17       -1.64     11.77 o 
 -13   5  13        0.49        2.80      8.84 o 
 -12   5  13        4.43        7.13     10.26 o 
 -11   5  13        4.36        3.34      8.78 o 
 -10   5  13       34.32       31.31      8.60 o 
  -9   5  13        0.01        1.22      6.79 o 
  -8   5  13       33.28       38.99     10.36 o 
  -7   5  13       12.40       19.66      8.15 o 
  -6   5  13        3.15       -3.02      8.96 o 
  -5   5  13       25.25       37.32     14.53 o 
  -4   5  13       19.19       20.04     23.79 o 
  -3   5  13        2.03       -3.21      9.82 o 
  -2   5  13       33.33       55.91      9.93 o 
  -1   5  13       29.30       37.07      9.69 o 
   0   5  13       23.95        6.42      4.43 o 
   1   5  13        0.06       -4.76     28.79 o 
   2   5  13        1.92       -1.50     16.78 o 
   3   5  13        3.05        3.00     14.02 o 
   4   5  13        1.36        0.50     17.78 o 
   5   5  13       11.10       20.03     17.28 o 
 -13   6  13        0.80       -1.90      9.68 o 
 -12   6  13        3.04        5.40     10.16 o 
 -11   6  13        1.07        1.02     10.09 o 
 -10   6  13       17.79       10.28     11.89 o 
  -9   6  13        7.06       15.16     10.27 o 
  -8   6  13      100.24      118.62     15.05 o 
  -7   6  13        0.03        1.25     11.52 o 
  -6   6  13       26.03       30.47      9.49 o 
  -5   6  13        0.14        0.96      9.34 o 
  -4   6  13       11.91       19.05     11.65 o 
  -3   6  13        0.05       -7.03      9.52 o 
  -2   6  13        3.49       -2.64     10.16 o 
  -1   6  13        4.52        7.26     12.02 o 
   0   6  13        0.73        0.25     19.03 o 
   1   6  13        0.09        5.51     16.02 o 
   3   6  13        0.90       12.27     15.52 o 
   4   6  13        6.02        6.76     26.79 o 
 -11   7  13        5.09       10.04      9.93 o 
 -10   7  13        3.41        5.71     11.59 o 
  -9   7  13        7.96       17.47      9.21 o 
  -8   7  13        9.77        5.76     17.78 o 
  -7   7  13       22.96       17.56      9.41 o 
  -6   7  13        1.73        8.03     11.16 o 
  -5   7  13        0.01        2.07     12.25 o 
  -4   7  13       41.69       43.87     11.17 o 
  -3   7  13        3.78       -6.23     11.25 o 
  -2   7  13       25.60       29.61      9.95 o 
  -1   7  13        0.14       -1.75     23.29 o 
   0   7  13        1.56        1.50     16.53 o 
   1   7  13        0.18        3.26     14.27 o 
   2   7  13        8.39       19.28     15.28 o 
  -9   8  13        1.87        0.09     14.96 o 
  -8   8  13        6.38        5.87     12.26 o 
  -6   8  13        0.90       -5.26     20.03 o 
  -5   8  13        3.85        4.79     17.53 o 
  -4   8  13        1.13        5.93     12.14 o 
  -3   8  13        0.19        1.43     12.87 o 
  -2   8  13        3.81        7.91     11.67 o 
  -1   8  13        2.20       14.52     19.53 o 
 -16   0  14        3.74        2.50     17.03 o 
 -14   0  14       28.66       32.06     15.53 o 
 -12   0  14       64.94       70.68     11.78 o 
 -10   0  14       14.71        6.76      9.52 o 
  -8   0  14       47.42       62.90      8.52 o 
  -6   0  14     1063.98     1228.29     82.65 o 
  -4   0  14      140.67      156.88     10.54 o 
  -2   0  14       29.77       32.07      8.27 o 
   0   0  14       18.41       23.79      9.27 o 
   2   0  14        0.44        2.25     14.02 o 
   4   0  14        8.23       12.27     11.52 o 
   6   0  14        0.00        0.75     13.77 o 
 -16   1  14        0.33       -2.14     10.87 o 
 -15   1  14        0.53       -1.75      9.86 o 
 -14   1  14        3.20        6.76     10.35 o 
 -13   1  14        5.96        8.51     10.04 o 
 -12   1  14       16.80       15.14      7.96 o 
 -11   1  14        1.62       -0.20      9.26 o 
 -10   1  14       98.07      102.94     10.02 o 
  -9   1  14        1.78        1.09      6.70 o 
  -8   1  14       25.62       37.41      6.13 o 
  -7   1  14       20.05       18.74      7.69 o 
  -6   1  14       29.00       44.12      6.70 o 
  -5   1  14      291.05      361.53     10.74 o 
  -4   1  14       55.22       44.12      7.60 o 
  -3   1  14        8.97        8.86      8.88 o 
  -2   1  14       14.07       24.10      9.34 o 
  -1   1  14        0.67       -0.34      7.15 o 
   0   1  14        9.29       11.04      5.46 o 
   1   1  14        1.50       -0.35      8.05 o 
   2   1  14       12.57        9.35      7.92 o 
   3   1  14        2.07       -0.94      5.69 o 
   4   1  14        7.37        4.29      7.81 o 
   5   1  14        4.93        4.80     10.46 o 
   6   1  14        1.69        3.13      8.44 o 
 -16   2  14        5.23        4.48     10.12 o 
 -15   2  14        0.32        3.81     10.33 o 
 -14   2  14        3.06       -0.18      8.72 o 
 -13   2  14        3.48        8.07      7.58 o 
 -12   2  14       19.98       14.21      7.87 o 
 -11   2  14       20.65       22.39      8.30 o 
 -10   2  14        8.17       19.25      7.81 o 
  -9   2  14       12.86       18.60      8.60 o 
  -8   2  14        0.08       -2.94      7.76 o 
  -7   2  14       44.96       47.75      8.18 o 
  -6   2  14      230.99      263.69     12.51 o 
  -5   2  14        7.58        9.29      7.39 o 
  -4   2  14      193.68      238.67     20.85 o 
  -3   2  14        0.01        0.16      6.55 o 
  -2   2  14       14.61       19.55      6.19 o 
  -1   2  14        1.06        0.79      6.97 o 
   0   2  14       37.85       26.15      7.51 o 
   1   2  14       16.08       14.49      6.64 o 
   2   2  14        0.31        0.07      7.71 o 
   3   2  14        0.01       -1.17      5.07 o 
   4   2  14        0.00       -1.00     10.77 o 
   5   2  14       10.41        5.18      8.74 o 
   6   2  14        0.41        0.25     26.29 o 
 -15   3  14        0.00        2.32      9.62 o 
 -14   3  14        0.12       -4.77      8.70 o 
 -13   3  14       10.66       15.20      9.83 o 
 -12   3  14        5.38        0.19      9.29 o 
 -11   3  14       42.51       28.08      7.95 o 
 -10   3  14        6.88        0.71      5.98 o 
  -9   3  14       52.74       54.46      8.35 o 
  -8   3  14       33.06       32.98      4.68 o 
  -7   3  14       37.73       40.48      9.54 o 
  -6   3  14        0.07       -1.92      7.87 o 
  -5   3  14        4.34        3.37      6.60 o 
  -4   3  14        2.67        0.01      2.56 o 
  -3   3  14        2.76       -2.59      7.83 o 
  -2   3  14       13.00       10.57     11.83 o 
  -1   3  14       45.15       39.73      7.06 o 
   0   3  14        0.90        1.50     13.77 o 
   1   3  14        0.05       -0.29      6.18 o 
   2   3  14        2.50        4.20      7.08 o 
   3   3  14        4.52        2.22      7.01 o 
   4   3  14        0.11        4.01     15.77 o 
   5   3  14        1.67       11.02     14.52 o 
 -15   4  14        3.64       -5.76     15.02 o 
 -14   4  14        0.06        0.44      8.88 o 
 -13   4  14        1.40        1.13      8.40 o 
 -12   4  14        5.00        0.92      7.35 o 
 -11   4  14        1.32        3.59      7.13 o 
 -10   4  14        2.93        9.98     11.09 o 
  -9   4  14        1.57       -2.25      9.47 o 
  -8   4  14       71.74       79.55     10.53 o 
  -7   4  14        0.57        0.66      9.99 o 
  -6   4  14        0.12        2.78      8.85 o 
  -5   4  14        1.50        0.73      5.95 o 
  -4   4  14       12.68       20.40      9.39 o 
  -3   4  14        0.94        6.15      9.08 o 
  -2   4  14        3.82        0.25     10.21 o 
  -1   4  14       27.27       13.65      6.89 o 
   0   4  14        0.01       -2.69      5.94 o 
   1   4  14       13.49        4.72      6.00 o 
   2   4  14       21.76       20.79     15.53 o 
   3   4  14        0.00        2.25     13.52 o 
   4   4  14        1.43      -10.02     19.78 o 
 -14   5  14        4.64        6.01     13.02 o 
 -13   5  14        5.29        4.20      9.38 o 
 -12   5  14        3.49        5.67      8.75 o 
 -11   5  14        1.37       -1.87      8.70 o 
 -10   5  14       10.97       14.30     13.01 o 
  -9   5  14        0.04        2.66     10.88 o 
  -8   5  14       10.79       17.43      9.52 o 
  -7   5  14       29.17       35.28     10.22 o 
  -6   5  14        3.45        4.52      8.20 o 
  -5   5  14        1.99        2.17     10.72 o 
  -4   5  14        5.31        3.15      9.11 o 
  -3   5  14        5.26       10.32     10.03 o 
  -2   5  14        8.76        8.36      9.45 o 
  -1   5  14        3.17       -0.93      5.55 o 
   0   5  14        7.56        7.76     16.28 o 
   1   5  14        0.97        2.75     18.78 o 
   2   5  14        0.78       -4.01     13.27 o 
   3   5  14        1.65      -13.27     15.27 o 
   4   5  14        0.88        3.26     20.28 o 
 -12   6  14        2.17       -9.54      9.54 o 
 -11   6  14        0.17        2.74      8.48 o 
 -10   6  14        0.82       -0.37     10.52 o 
  -9   6  14        0.09       -2.39     10.73 o 
  -8   6  14       17.21       15.09     10.69 o 
  -7   6  14       12.50       20.39     11.01 o 
  -6   6  14       50.66       76.74     10.74 o 
  -5   6  14        8.93        5.60     14.36 o 
  -4   6  14        0.42        2.04     10.89 o 
  -3   6  14       20.19       29.05     10.66 o 
  -2   6  14       11.27        7.88     10.06 o 
  -1   6  14        0.83       -6.26     15.77 o 
   0   6  14        9.03       10.52     16.28 o 
   1   6  14        0.55       -1.50     24.79 o 
   2   6  14        3.21        3.76     15.02 o 
 -10   7  14        0.01        1.04     12.57 o 
  -9   7  14       10.27       15.54     12.03 o 
  -8   7  14        3.25       -0.57     11.97 o 
  -7   7  14        0.04       -9.84     12.02 o 
  -6   7  14       15.00       23.89     11.61 o 
  -5   7  14        2.90        6.68     12.31 o 
  -4   7  14       14.38        6.05     11.72 o 
  -3   7  14        2.43        1.48     14.68 o 
  -2   7  14       11.33       20.43     11.94 o 
  -1   7  14        0.99       -1.75     19.03 o 
   0   7  14        2.24        0.50     18.78 o 
  -6   8  14        5.95        7.10     13.12 o 
  -5   8  14        0.02       -0.75     20.78 o 
  -4   8  14        3.57      -14.06     14.12 o 
 -15   0  15        1.53        5.51     19.78 o 
 -13   0  15        0.03        4.26     11.27 o 
 -11   0  15        2.22       -1.25     12.02 o 
  -9   0  15       95.22       97.30     22.07 o 
  -7   0  15      127.45      164.35     20.32 o 
  -5   0  15      216.37      230.94     10.81 o 
  -3   0  15       20.93       19.79     21.54 o 
  -1   0  15        2.20        5.76     12.77 o 
   1   0  15       42.72       32.32     23.30 o 
   3   0  15        1.25        5.26      9.77 o 
   5   0  15        2.39        1.00     13.77 o 
 -15   1  15        3.47        7.64     11.16 o 
 -14   1  15        0.18        0.25     10.09 o 
 -13   1  15        1.78        5.09      8.70 o 
 -12   1  15       18.72       20.21      8.85 o 
 -11   1  15       14.86       24.11      9.77 o 
 -10   1  15        0.18        2.89      6.95 o 
  -9   1  15        7.69        9.75      7.17 o 
  -8   1  15        0.60        1.76      6.42 o 
  -7   1  15       45.66       52.28      8.02 o 
  -6   1  15       62.24       71.43      9.67 o 
  -5   1  15      164.88      183.58      9.70 o 
  -4   1  15       19.34       16.73      7.28 o 
  -3   1  15        6.81        9.15      8.70 o 
  -2   1  15       26.12       29.06     13.03 o 
  -1   1  15       13.82       11.67      9.65 o 
   0   1  15       24.24       22.13      9.64 o 
   1   1  15        7.64       -1.98      6.49 o 
   2   1  15        1.12        1.17     11.44 o 
   3   1  15        0.72        0.62      7.70 o 
   4   1  15        1.03        1.74     10.33 o 
   5   1  15        0.26        1.75     13.77 o 
 -15   2  15        0.02        2.92     11.45 o 
 -14   2  15        1.24       -4.22     10.26 o 
 -13   2  15        1.41        2.10      9.12 o 
 -12   2  15       25.27       14.95      8.02 o 
 -11   2  15        0.05       -3.51      8.32 o 
 -10   2  15       26.94       19.07     10.71 o 
  -9   2  15       25.84       23.27      9.65 o 
  -8   2  15       34.47       41.92      8.56 o 
  -7   2  15       16.23       17.46      8.38 o 
  -6   2  15        0.36       -0.44      7.06 o 
  -5   2  15       13.59       22.59      8.50 o 
  -4   2  15       34.05       35.47     10.22 o 
  -3   2  15        1.56       -1.89     11.79 o 
  -2   2  15       75.67       77.52     12.16 o 
  -1   2  15       21.62       16.31      5.73 o 
   0   2  15        0.05       -1.01      6.76 o 
   1   2  15        7.96        5.73      6.66 o 
   2   2  15        0.06        1.15      8.39 o 
   3   2  15        0.82        5.26     14.27 o 
   4   2  15        0.05       -3.00      8.53 o 
 -15   3  15        0.45       -1.50     14.77 o 
 -14   3  15        1.17        2.42     10.26 o 
 -13   3  15        0.07        0.55      8.85 o 
 -12   3  15        0.05       -3.45      7.04 o 
 -11   3  15       27.94       39.45     10.38 o 
 -10   3  15        3.06       -0.72      6.26 o 
  -9   3  15        0.14       -1.61      7.17 o 
  -8   3  15       55.26       64.46     11.03 o 
  -7   3  15       12.96       12.30      7.49 o 
  -6   3  15       53.28       41.18     12.99 o 
  -5   3  15        5.24        8.26      7.84 o 
  -4   3  15       67.98       49.72     15.42 o 
  -3   3  15        8.01        2.75      9.01 o 
  -2   3  15        4.97       12.67      8.12 o 
  -1   3  15        3.83       -5.76     14.02 o 
   0   3  15       11.09        8.44      7.10 o 
   1   3  15        0.05        1.28      7.43 o 
   2   3  15        0.78       -6.26     14.77 o 
   3   3  15        5.42        7.76     14.52 o 
   4   3  15        1.12       -4.26     23.04 o 
 -14   4  15        0.18       -0.55     11.06 o 
 -13   4  15       14.50       14.76     11.15 o 
 -12   4  15       10.61       11.27      8.59 o 
 -11   4  15       28.96       21.38      7.15 o 
 -10   4  15        1.69        2.90      8.98 o 
  -9   4  15        0.99        0.97      8.27 o 
  -8   4  15       34.96       36.66     10.66 o 
  -7   4  15       11.18       10.50     13.11 o 
  -6   4  15        5.88       13.78      9.98 o 
  -5   4  15        5.01        5.85      9.55 o 
  -4   4  15       11.49       18.14      8.41 o 
  -3   4  15        1.28        8.87      9.36 o 
  -2   4  15        5.32        6.43     10.58 o 
  -1   4  15       12.22       14.52     17.53 o 
   0   4  15        7.60        2.25     16.28 o 
   1   4  15        6.54       12.02     16.03 o 
   2   4  15        0.53        0.00     16.28 o 
   3   4  15        1.49       -3.51     16.78 o 
 -13   5  15        0.01       -4.18      7.73 o 
 -12   5  15       19.97       14.63     10.15 o 
 -11   5  15       15.36        7.90      9.81 o 
 -10   5  15       48.93       38.73     12.44 o 
  -9   5  15        4.95        3.93     12.38 o 
  -8   5  15        4.49        9.10      8.84 o 
  -7   5  15       54.34       70.51     11.63 o 
  -6   5  15        7.85       12.31     10.27 o 
  -5   5  15        5.59        5.72      9.13 o 
  -4   5  15        0.83        5.51     15.27 o 
  -3   5  15        0.60        4.04     10.62 o 
  -2   5  15        1.15        2.67     12.01 o 
  -1   5  15        0.04        7.51     18.28 o 
   0   5  15        2.49        2.50     17.78 o 
   1   5  15        2.98       14.77     22.79 o 
   2   5  15        7.23       11.52     14.52 o 
 -11   6  15        2.41        4.14     10.04 o 
 -10   6  15        0.17        4.50      9.86 o 
  -9   6  15        0.29        2.77     11.36 o 
  -8   6  15        1.00        4.27      9.19 o 
  -7   6  15        0.52        1.00     19.03 o 
  -6   6  15        0.46        6.95     10.98 o 
  -5   6  15        1.29        2.76     11.47 o 
  -4   6  15        0.33       -3.00     11.73 o 
  -3   6  15        0.06       -5.62      9.95 o 
  -2   6  15        0.71       -1.22     12.89 o 
  -1   6  15        1.58       18.03     21.78 o 
   0   6  15        0.24       -6.26     19.78 o 
  -8   7  15        0.10        3.00     10.11 o 
  -7   7  15        9.37       15.04     12.45 o 
  -6   7  15        2.95      -10.76     10.76 o 
  -5   7  15       14.63       25.31     12.93 o 
  -4   7  15       24.65       18.34     13.46 o 
  -3   7  15        6.22       13.20     13.98 o 
  -2   7  15        0.67      -21.53     21.53 o 
 -14   0  16        0.87       -3.51     12.52 o 
 -12   0  16        0.05       -1.25     10.77 o 
 -10   0  16        0.07       -2.75     11.52 o 
  -8   0  16        7.71       11.02     12.27 o 
  -6   0  16       10.27       20.79     10.77 o 
  -4   0  16       24.29       29.56     11.52 o 
  -2   0  16        2.07        5.01      7.76 o 
   2   0  16        9.19        7.51     14.52 o 
 -14   1  16        0.11        4.21      9.91 o 
 -13   1  16        3.10        1.63      9.52 o 
 -12   1  16        7.64        2.29      8.41 o 
 -11   1  16        1.14        3.90      8.05 o 
 -10   1  16       10.28       22.06      9.20 o 
  -9   1  16        0.02        2.16      9.14 o 
  -8   1  16       32.45       38.64      7.67 o 
  -7   1  16       14.75       17.42      8.65 o 
  -6   1  16      196.46      232.38     13.54 o 
  -5   1  16        3.21        2.84      7.19 o 
  -4   1  16      103.95      108.53     14.41 o 
  -3   1  16        2.08        2.53      9.91 o 
  -2   1  16       26.71       28.13      8.95 o 
  -1   1  16        1.00        0.38      8.53 o 
   0   1  16        0.16       -1.14      6.40 o 
   1   1  16        1.29        1.46      8.94 o 
   2   1  16        1.52       -0.85      9.89 o 
   3   1  16        0.80       -2.00     15.27 o 
 -14   2  16        1.40        4.35      8.96 o 
 -13   2  16        0.15       -2.75      8.94 o 
 -12   2  16        0.44        4.10      7.76 o 
 -11   2  16        5.95        6.65      9.02 o 
 -10   2  16       11.64       17.82      9.91 o 
  -9   2  16       14.44       10.87      6.54 o 
  -8   2  16        0.85        3.41      7.69 o 
  -7   2  16       26.88       29.56      7.82 o 
  -6   2  16       99.13       93.61     12.67 o 
  -5   2  16       85.24       79.80      6.60 o 
  -4   2  16       22.86       23.24      9.24 o 
  -3   2  16       15.99       23.43      9.00 o 
  -2   2  16        0.09        0.50      9.38 o 
  -1   2  16        0.70       -0.98      8.36 o 
   0   2  16       10.41       10.52     15.53 o 
   1   2  16        7.23        3.74      9.61 o 
   2   2  16        1.39       -4.76     19.03 o 
   3   2  16        0.05       -1.56      8.54 o 
 -14   3  16        1.58       -1.00     11.02 o 
 -13   3  16       15.19       12.86     11.25 o 
 -12   3  16        0.08        2.13      9.34 o 
 -11   3  16       33.93       21.90     10.01 o 
 -10   3  16        0.01        0.50      6.62 o 
  -9   3  16       14.19        7.26      7.92 o 
  -8   3  16        0.08       -1.25      7.28 o 
  -7   3  16       29.95       28.81     11.04 o 
  -6   3  16        2.59        4.34      4.59 o 
  -5   3  16        0.31        2.65     13.41 o 
  -4   3  16       16.44       14.78     18.78 o 
  -3   3  16       12.45       12.54     12.79 o 
  -2   3  16       39.08       20.79      9.35 o 
  -1   3  16        0.03       -0.10      8.53 o 
   0   3  16        7.98        9.00      6.86 o 
   1   3  16        0.24        3.38      8.08 o 
   2   3  16        0.79        1.00     22.53 o 
 -13   4  16        0.08        0.40      7.94 o 
 -12   4  16        4.48        7.16     10.58 o 
 -11   4  16        1.98        1.80      7.54 o 
 -10   4  16       11.87        4.98     12.12 o 
  -9   4  16        0.49        0.29     12.51 o 
  -8   4  16        0.43       -0.60     10.58 o 
  -7   4  16        4.71       -0.77     10.33 o 
  -6   4  16       36.29       35.87      9.34 o 
  -5   4  16        0.10        1.71     10.80 o 
  -4   4  16        4.30        7.83     11.18 o 
  -3   4  16       16.70       16.28     14.28 o 
  -2   4  16        0.15        1.00     16.53 o 
  -1   4  16        1.03        2.71      7.58 o 
   0   4  16        3.08        2.25     18.78 o 
   1   4  16        0.18        0.50     20.53 o 
 -11   5  16        0.35      -10.20     10.20 o 
 -10   5  16        0.11        2.74     19.07 o 
  -9   5  16        3.45       -8.21      9.55 o 
  -8   5  16        0.11       -6.32     10.84 o 
  -7   5  16       12.71       28.55     13.27 o 
  -6   5  16        5.17       -5.19     12.66 o 
  -5   5  16       10.00       -0.45     11.72 o 
  -4   5  16        0.01        0.50      9.62 o 
  -3   5  16        7.16       10.17     12.89 o 
  -2   5  16        0.02        0.03      7.70 o 
  -1   5  16        0.43        4.76     13.52 o 
   0   5  16        0.06        7.51     20.78 o 
  -9   6  16        2.16        4.13     13.75 o 
  -8   6  16        2.78        4.06     12.33 o 
  -7   6  16        0.24       -5.19     12.73 o 
  -6   6  16        1.53        3.67     12.57 o 
  -5   6  16        0.17        4.31     12.49 o 
  -4   6  16        1.42        1.97     12.18 o 
  -3   6  16        0.28       -0.18     13.17 o 
 -13   0  17        3.90        9.52     13.77 o 
 -11   0  17        7.23        9.01     14.77 o 
  -9   0  17       12.53       20.54     22.04 o 
  -7   0  17       67.00       84.21     15.79 o 
  -5   0  17       64.74       59.90     22.81 o 
  -3   0  17       31.02       42.59     19.54 o 
  -1   0  17        5.98        6.76     13.77 o 
   1   0  17        0.11        4.26     12.02 o 
 -14   1  17        0.53        2.50     12.27 o 
 -13   1  17        1.20       -1.05     10.71 o 
 -12   1  17        0.12        1.65      9.07 o 
 -11   1  17        5.44        2.03     10.46 o 
 -10   1  17       12.15       16.30      8.91 o 
  -9   1  17        1.52        5.47      8.88 o 
  -8   1  17        0.59        0.54     10.92 o 
  -7   1  17        8.78        6.92      8.75 o 
  -6   1  17        0.53       -0.34      9.38 o 
  -5   1  17        0.73        1.40      7.78 o 
  -4   1  17       12.47       12.47      9.27 o 
  -3   1  17        3.97        1.68      9.73 o 
  -2   1  17        0.21       -2.48      9.66 o 
  -1   1  17       19.49       16.09     13.61 o 
   0   1  17        0.02       -1.31      9.28 o 
   1   1  17        4.59        0.47     11.88 o 
 -13   2  17        1.05       -2.00      9.91 o 
 -12   2  17        4.95        7.51     10.51 o 
 -11   2  17       26.35       27.21     11.25 o 
 -10   2  17        0.78        0.33      7.49 o 
  -9   2  17        0.39        4.72      9.83 o 
  -8   2  17       14.14        9.66     10.19 o 
  -7   2  17        1.03       -4.41     10.05 o 
  -6   2  17       82.50       74.79     11.85 o 
  -5   2  17        7.17        5.53      8.90 o 
  -4   2  17       57.69       69.09     13.47 o 
  -3   2  17       14.07       24.89     10.44 o 
  -2   2  17        0.78        0.25     16.02 o 
  -1   2  17        8.17       15.02      7.92 o 
   0   2  17        3.45        2.29      7.51 o 
   1   2  17        1.26        0.94     10.11 o 
 -12   3  17        1.44        1.15      9.72 o 
 -11   3  17        0.88        0.95      9.38 o 
 -10   3  17        7.73        8.79      7.27 o 
  -9   3  17       40.98       36.72     13.20 o 
  -8   3  17        0.00       -2.51     11.96 o 
  -7   3  17        0.24       -2.17      8.77 o 
  -6   3  17        3.37       -1.97     11.94 o 
  -5   3  17       14.48        4.96     11.12 o 
  -4   3  17       20.14       12.30      9.82 o 
  -3   3  17        0.07       -0.83     11.23 o 
  -2   3  17        3.43       -3.51     18.78 o 
  -1   3  17        0.49       -1.84      9.41 o 
   0   3  17        1.70        3.67      8.73 o 
 -11   4  17        0.00        0.50     13.27 o 
 -10   4  17        0.07       -5.80     12.36 o 
  -9   4  17       12.94       11.37     10.96 o 
  -8   4  17        8.22       19.29     12.76 o 
  -7   4  17       14.68       20.67     11.34 o 
  -6   4  17       38.03       38.60     15.89 o 
  -5   4  17        8.91       21.40      9.75 o 
  -4   4  17        1.25       -0.74     11.47 o 
  -3   4  17       14.43       11.77     13.48 o 
  -2   4  17        0.58        1.25     13.02 o 
  -1   4  17        7.49        8.51     18.28 o 
  -9   5  17        2.78       11.73     12.62 o 
  -8   5  17        6.60       10.72     10.16 o 
  -7   5  17        0.71       -3.51     13.11 o 
  -6   5  17        2.53       -6.56     10.58 o 
  -5   5  17        2.36        4.73     12.62 o 
  -4   5  17        1.17       -0.45     16.90 o 
  -3   5  17        2.52       -0.45     12.38 o 
 -12   0  18        2.54        3.51     12.77 o 
 -10   0  18        0.03       -1.00     12.52 o 
  -8   0  18        1.26       -2.00     11.27 o 
  -6   0  18        1.38        1.00     21.03 o 
  -4   0  18        1.66        0.25      8.76 o 
  -2   0  18       23.05       22.29      8.52 o 
 -12   1  18        2.44        5.68     10.75 o 
 -11   1  18        0.58        7.80     12.23 o 
 -10   1  18       14.02       15.99     10.83 o 
  -9   1  18        8.01        2.35      9.59 o 
  -8   1  18        0.02       -1.08     10.01 o 
  -7   1  18        0.61       -1.11     11.81 o 
  -6   1  18        9.74       12.96     11.30 o 
  -5   1  18        8.44        3.42     13.20 o 
  -4   1  18        3.78        3.76     10.84 o 
  -3   1  18        5.84        6.15     13.22 o 
  -2   1  18        8.48        5.41     10.89 o 
  -1   1  18        0.26        2.90     11.90 o 
 -12   2  18        3.02       15.52     11.27 o 
 -11   2  18       12.53       12.55      8.62 o 
 -10   2  18        3.17        0.49      8.91 o 
  -9   2  18       22.37       18.86     12.19 o 
  -8   2  18        7.84        5.13     11.31 o 
  -7   2  18        7.25        9.01      9.82 o 
  -6   2  18       55.85       57.85     12.34 o 
  -5   2  18        4.41       -0.39     11.43 o 
  -4   2  18        0.20        1.76      9.02 o 
  -3   2  18        0.07        2.39     11.34 o 
  -2   2  18        0.00       -3.63     11.75 o 
  -1   2  18        0.15       -1.63     10.95 o 
 -11   3  18       17.27       20.79     15.53 o 
 -10   3  18        0.52       -1.75     21.03 o 
  -9   3  18        2.99       -4.85     11.97 o 
  -8   3  18        5.68        7.52     11.04 o 
  -7   3  18        1.12        2.05     12.03 o 
  -6   3  18       80.01       94.74     10.41 o 
  -5   3  18        6.78        2.82     12.75 o 
  -4   3  18       65.19       72.75     14.60 o 
  -3   3  18       13.14        6.26     11.82 o 
  -2   3  18        3.16       -1.01      8.40 o 
  -9   4  18       21.73       19.54     16.28 o 
  -8   4  18        1.86       -2.00     21.03 o 
  -7   4  18       11.80       17.78     13.52 o 
  -6   4  18        3.34      -10.30     12.12 o 
  -5   4  18        3.15        3.61     13.35 o 
  -4   4  18        1.19        0.42     11.79 o 
  -9   0  19        1.43        0.00     20.28 o 
  -7   0  19        0.25       -2.00     16.02 o 
  -5   0  19        2.99        1.25     11.02 o 
 -10   1  19        4.71       15.15      9.59 o 
  -9   1  19        0.16        1.40     11.29 o 
  -8   1  19        4.37        3.52      7.98 o 
  -7   1  19       21.92       25.44     14.19 o 
  -6   1  19       22.93       24.60     13.96 o 
  -5   1  19       10.58        9.79     13.80 o 
  -4   1  19        1.96        3.01      8.36 o 
  -8   2  19        6.50        9.83     11.49 o 
  -7   2  19        0.20       -0.24     11.60 o 
  -6   2  19        0.93       -3.58     10.96 o 
  -5   2  19       11.06       15.65     17.00 o 
                                                 
